# Supplementary material for: Early Detection of Both Pyrenophora teres f. teres and f. maculata in Asymptomatic Barley Leaves Using Digital Droplet PCR (ddPCR)
Source: Int J Mol Sci. 2024 Nov 7;25(22):11980. doi: 10.3390/ijms252211980 (PMC11593351; doi:10.3390/ijms252211980)
Supplement: Supplementary file 1 [file ijms-25-11980-s001.zip]

Archive with 2 entries (2 files):
- ijms-3261379-supplementary.pdf
- Supplementary Table S1.xlsx
