# Supplementary material for: Early Detection of Both Pyrenophora teres f. teres and f. maculata in Asymptomatic Barley Leaves Using Digital Droplet PCR (ddPCR)
Source: Int J Mol Sci. 2024 Nov 7;25(22):11980. doi: 10.3390/ijms252211980 (PMC11593351; doi:10.3390/ijms252211980)
Supplement: Supplementary file 1 [file ijms-25-11980-s001.zip › Supplementary Table S1.xlsx]

## Sheet: Pfam-A.clans
								Supplementary table S1: Functional Annotation of Conserved Genomic Regions from P. teres Chromosome 2
Identified Functional Domains and Gene Annotations											Metabolite Production Probabilities
Isolate	cluster_id	start	end	Metabolites	type	Pfam domains	Gene	Function			alkaloid_probability	nrp_probability	polyketide_probability	ripp_probability	saccharide_probability	terpene_probability
Ptt_strain_6A.fasta	CM017808.1_cluster_1	5991	11091	Primary	#	PF00078	RVT_1	Reverse transcriptase (RNA-dependent DNA polymerase)			0.0958585539599407	0.07083263989084332	0.0804723525654164	0.08909850662323104	0.35	0.2150601404464959
	CM017808.1_cluster_2	198690	212217	Primary	#	PF07690	MFS_1	Major Facilitator Superfamily			0.006804755779217797	0.049451429627391796	0.40403345551409553	0.15196062982397052	0.0	0.09219950825720202
	CM017808.1_cluster_5	617922	813759	Primary	#	PF00106	adh_short	short chain dehydrogenase			0.01402866099417821	0.045434412663797996	0.33972796394010796	0.06721672929768885	0.030000000000000027	0.2856384859518293
	CM017808.1_cluster_8	1073685	1083752	Primary	#	PF00892	EamA	EamA-like transporter family			0.04292080819739641	0.27632808896363326	0.1954283935710741	0.16234979589675136	0.0	0.10973849106437128
	CM017808.1_cluster_9	1107769	1124022	Primary	#	PF00956	NAP	Nucleosome assembly protein (NAP)			0.018195576803741287	0.11927559324281489	0.1769976129075731	0.08537921984773977	0.040000000000000036	0.0669164000985133
	CM017808.1_cluster_11	1158292	1176923	Primary	#	PF00276	Ribosomal_L23	Ribosomal protein L23			0.07128015262622311	0.17154589066586312	0.34246398882325724	0.1742461266467693	0.0	0.14271885307999554
	CM017808.1_cluster_12	1571989	1584270	Primary	#	PF00026	Asp	Eukaryotic aspartyl protease			0.024665743598324963	0.14817352922181637	0.2293417494957073	0.11620937966592637	0.040000000000000036	0.07903274595209764
	CM017808.1_cluster_13	1636522	1665690	Primary	#	PF00153	Mito_carr	Mitochondrial carrier protein			0.05626045619019715	0.248908242839864	0.2671366774245897	0.21974316463095345	0.0	0.11109151324693445
	CM017808.1_cluster_14	1692060	1704988	Primary	#	PF00394	Cu-oxidase	Multicopper oxidase			0.04520998707054469	0.2345374130106257	0.2216345462602216	0.21022995455608529	0.0	0.09007364516954641
	CM017808.1_cluster_15	1757685	1777454	Primary	#	PF00153	Mito_carr	Mitochondrial carrier protein			0.0394566777051496	0.17371358066857467	0.19583255965705137	0.15115295130432005	0.0	0.09949780904366579
	CM017808.1_cluster_16	1795269	1845810	Primary	#	PF00083	Sugar_tr	Sugar (and other) transporter			0.1106896551724138	0.06738380809595201	0.14600449775112434	0.006926536731634236	0.030000000000000027	0.2625937031484259
	CM017808.1_cluster_20	2025736	2043721	Primary	#	PF00106	adh_short	short chain dehydrogenase			0.18636768985056207	0.09509228922660029	0.1775402148886378	0.13134832334937874	0.010000000000000009	0.2361095950526828
	CM017808.1_cluster_21	2071251	2087532	Primary	#	PF04082	Fungal_trans	Fungal specific transcription factor domain			0.08233532056993975	0.23331346370849948	0.2900973021291169	0.20785186439819003	0.0	0.10270769008262348
	CM017808.1_cluster_22	2095829	2100381	Bgc	Saccharide	PF00441	Acyl-CoA_dh_1	Acyl-CoA dehydrogenase, C-terminal domain			0.009544970118372853	0.051903790036748054	0.08558246104351852	0.03446916623281582	0.64	0.013892001849766467
	CM017808.1_cluster_23	2392456	2413504	Primary	#	PF00171	Aldedh	Aldehyde dehydrogenase family			0.036917177086484676	0.1886056094304932	0.33388246633703833	0.15376361971942787	0.010000000000000009	0.0878681302382881
	CM017808.1_cluster_25	2676358	2684196	Primary	#	PF00083	Sugar_tr	Sugar (and other) transporter			0.04888770711056256	0.05664824904941168	0.12141658855336412	0.04949492594004867	0.030000000000000027	0.13918628227692265
	CM017808.1_cluster_26	2702771	2721659	Primary	#	PF00010	HLH	Helix-loop-helix DNA-binding domain			0.01572970755700409	0.06981170161984762	0.10007354260870338	0.029934507352550987	0.0	0.05405989612437556
	CM017808.1_cluster_27	2770914	2785718	Primary	#	PF00067	p450	Cytochrome P450			0.09303181181023301	0.13105552632685902	0.2485244491012807	0.14492231548570889	0.008666666666666711	0.11807587854422708
	CM017808.1_cluster_28	2797946	2830183	Primary	#	PF00026	Asp	Eukaryotic aspartyl protease			0.02308501628013815	0.34652763628373373	0.1187115219432292	0.07148284093406032	0.030000000000000027	0.05644375861449036
	CM017808.1_cluster_29	2842131	2855575	Bgc	NRP	PF00153	Mito_carr	Mitochondrial carrier protein			0.10999999999999999	0.56	0.38	0.010000000000000009	0.0	0.050000000000000044
	CM017808.1_cluster_30	2929262	2943324	Primary	#	PF00010	HLH	Helix-loop-helix DNA-binding domain			0.05626045619019715	0.24518731260730586	0.264578537889706	0.2160222343983953	0.0	0.10992872254926
	CM017808.1_cluster_31	3030348	3058917	Primary	#	PF00701	DHDPS	Dihydrodipicolinate synthetase family			0.06125407729304522	0.12002154128065579	0.24176230856796677	0.04864465193401091	0.07300671550671556	0.2116856620760802
	CM017808.1_cluster_32	3065723	3087721	Primary	#	PF02515	CoA_transf_3	CoA-transferase family III			0.07867269913109143	0.23450161758595767	0.25162467097164254	0.19024621867498026	0.0	0.09612969957514494
	CM017808.1_cluster_33	3354806	3368365	Primary	#	PF00106	adh_short	short chain dehydrogenase			0.04618755855613543	0.40437231329502576	0.37366582105913904	0.15704760504243775	0.030000000000000027	0.08810754172253576
	CM017808.1_cluster_34	3436776	3545375	Bgc	Polyketide	PF00501	AMP-binding	AMP-binding enzyme			0.0	0.18000000000000005	0.94	0.0	0.010000000000000009	0.0
	CM017808.1_cluster_36	4017205	4033696	Primary	#	PF00106	adh_short	short chain dehydrogenase			0.0387295410643308	0.48102698010112466	0.11400713163151432	0.05101694741012319	0.050000000000000044	0.01537210181354598
	CM017808.1_cluster_38	4326828	4337691	Primary	#	PF01266	DAO	FAD dependent oxidoreductase			0.1769217432350867	0.06093739210352456	0.10092339439158637	0.03466023950913455	0.0	0.34047905767179676
	CM017808.1_cluster_39	4377000	4415166	Bgc	Polyketide	PF00072	Response_reg	Response regulator receiver domain			0.010000000000000009	0.17000000000000004	0.9299999999999999	0.0	0.0	0.030000000000000027
	CM017808.1_cluster_42	4667797	4683122	Primary	#	PF00004	AAA	ATPase family associated with various cellular activities (AAA)			0.03349576776435059	0.14862694820556976	0.16476642443424372	0.12549706459060672	0.0	0.4250307782300936
	CM017808.1_cluster_43	4755271	5087702	Bgc	NRP	PF00743	FMO-like	Flavin-binding monooxygenase-like			0.020999999999999908	0.893	0.1622499999999999	0.0024999999999999467	0.07999999999999996	0.040750000000000064
	CM017808.1_cluster_44	5125587	5139376	Primary	#	PF00078	RVT_1	Reverse transcriptase (RNA-dependent DNA polymerase)			0.05608417472938443	0.19165349366406081	0.20730029931448102	0.2335357321671444	0.0	0.11488041741334887
	CM017808.1_cluster_45	5248864	5342868	Primary	#	PF00078	RVT_1	Reverse transcriptase (RNA-dependent DNA polymerase)			0.09176671420741211	0.09632917813774011	0.10552590436932685	0.11138738164955231	0.30000000000000004	0.2019771667645266
	CM017808.1_cluster_46	5808416	5837347	Primary	#	PF00078	RVT_1	Reverse transcriptase (RNA-dependent DNA polymerase)			0.12534646292153373	0.0738393307922709	0.08215614161762663	0.08668951868792751	0.30000000000000004	0.2447208537914196
	CM017821.1_cluster_1	48482	416701	Primary	#	PF00078	RVT_1	Reverse transcriptase (RNA-dependent DNA polymerase)			0.0967912259510948	0.05472023973572515	0.07725930948318249	0.05757806485835615	0.26	0.18037860554466434
	CM017821.1_cluster_5	745323	758662	Primary	#	PF00135	COesterase	Carboxylesterase family			0.13966003666431148	0.18394963460272395	0.3312985820859279	0.2313071062246509	0.0	0.058127286208709106
	CM017821.1_cluster_6	820259	1033302	Primary	#	PF00106	adh_short	short chain dehydrogenase			0.01402866099417821	0.045434412663797996	0.33972796394010796	0.06721672929768885	0.030000000000000027	0.2856384859518293
	CM017821.1_cluster_9	1283573	1290378	Primary	#	PF02311	AraC_binding	AraC-like ligand binding domain			0.033219818577371996	0.1379450786867218	0.16447367274275448	0.13442031293029355	0.030000000000000027	0.09255130013514234
	CM017821.1_cluster_10	1313752	1354931	Primary	#	PF00587	tRNA-synt_2b	tRNA synthetase class II core domain (G, H, P, S and T)			0.01825621134463884	0.1361575338236538	0.16455698305598843	0.08055138884051771	0.020000000000000018	0.06425511885629565
	CM017821.1_cluster_11	1364339	1382976	Primary	#	PF00276	Ribosomal_L23	Ribosomal protein L23			0.07128015262622311	0.17154589066586312	0.34246398882325724	0.1742461266467693	0.0	0.14271885307999554
	CM017821.1_cluster_14	1917067	1946256	Primary	#	PF00153	Mito_carr	Mitochondrial carrier protein			0.05626045619019715	0.248908242839864	0.2671366774245897	0.21974316463095345	0.0	0.11109151324693445
	CM017821.1_cluster_15	1972635	1985563	Primary	#	PF00394	Cu-oxidase	Multicopper oxidase			0.04520998707054469	0.2345374130106257	0.2216345462602216	0.21022995455608529	0.0	0.09007364516954641
	CM017821.1_cluster_16	2032131	2052049	Primary	#	PF00153	Mito_carr	Mitochondrial carrier protein			0.0394566777051496	0.17371358066857467	0.19583255965705137	0.15115295130432005	0.0	0.09949780904366579
	CM017821.1_cluster_17	2069863	2136468	Primary	#	PF00083	Sugar_tr	Sugar (and other) transporter			0.11126108374384247	0.06852666523880913	0.1485759263225529	0.02006939387449136	0.030000000000000027	0.25345084600556855
	CM017821.1_cluster_21	2316416	2334401	Primary	#	PF00106	adh_short	short chain dehydrogenase			0.18636768985056207	0.09509228922660029	0.1775402148886378	0.13134832334937874	0.010000000000000009	0.2361095950526828
	CM017821.1_cluster_22	2344117	2360405	Primary	#	PF04082	Fungal_trans	Fungal specific transcription factor domain			0.08233532056993975	0.23331346370849948	0.2900973021291169	0.20785186439819003	0.0	0.10270769008262348
	CM017821.1_cluster_23	2368694	2373246	Bgc	Saccharide	PF00441	Acyl-CoA_dh_1	Acyl-CoA dehydrogenase, C-terminal domain			0.009544970118372853	0.051903790036748054	0.08558246104351852	0.03446916623281582	0.64	0.013892001849766467
	CM017821.1_cluster_24	2666883	2671296	Primary	#	PF00171	Aldedh	Aldehyde dehydrogenase family			0.04040480366431054	0.2585553865004777	0.419810258063826	0.16789651707002118	0.0	0.09025120417222698
	CM017821.1_cluster_25	2717624	2742023	Primary	#	PF01145	Band_7	SPFH domain / Band 7 family			0.029824765551613175	0.12588412576001784	0.24909686048435487	0.1058632911713373	0.030000000000000027	0.11828641017373309
	CM017821.1_cluster_27	2938270	2946110	Primary	#	PF00083	Sugar_tr	Sugar (and other) transporter			0.04888770711056256	0.05664824904941168	0.12141658855336412	0.04949492594004867	0.030000000000000027	0.13918628227692265
	CM017821.1_cluster_28	2964688	2983594	Primary	#	PF00010	HLH	Helix-loop-helix DNA-binding domain			0.0151174626590449	0.07797496692596995	0.1072163997515605	0.03789369102602025	0.0	0.08324356959376322
	CM017821.1_cluster_29	3029294	3040849	Primary	#	PF00067	p450	Cytochrome P450			0.11928432949078671	0.11064074966415349	0.23377746207154682	0.09295106925077223	0.014725330225330291	0.1592333832938766
	CM017821.1_cluster_30	3056604	3067862	Primary	#	PF00026	Asp	Eukaryotic aspartyl protease			0.11897182949078666	0.10845324966415348	0.2619024620715469	0.09045106925077218	0.014725330225330291	0.18860838329387664
	CM017821.1_cluster_31	3086371	3088261	Primary	#	PF00501	AMP-binding	AMP-binding enzyme			0.018389286962018137	0.22336796324859176	0.047550841398761756	0.04557775771138295	0.040000000000000036	0.017689843626958357
	CM017821.1_cluster_32	3100155	3113598	Bgc	NRP	PF00078	RVT_1	Reverse transcriptase (RNA-dependent DNA polymerase)			0.10999999999999999	0.56	0.38	0.010000000000000009	0.0	0.050000000000000044
	CM017821.1_cluster_33	3187438	3326600	Primary	#	PF00010	HLH	Helix-loop-helix DNA-binding domain			0.05619806639859959	0.1922425792035528	0.20820641330280165	0.17778571663841636	0.050000000000000044	0.21835073438141606
	CM017821.1_cluster_34	3600149	3628740	Primary	#	PF00701	DHDPS	Dihydrodipicolinate synthetase family			0.06125407729304522	0.12002154128065579	0.24176230856796677	0.04864465193401091	0.07300671550671556	0.2116856620760802
	CM017821.1_cluster_35	3635415	3657473	Primary	#	PF02515	CoA_transf_3	CoA-transferase family III			0.07867269913109143	0.23450161758595767	0.25162467097164254	0.19024621867498026	0.0	0.09612969957514494
	CM017821.1_cluster_36	3838234	3851792	Primary	#	PF00106	adh_short	short chain dehydrogenase			0.04618755855613543	0.40437231329502576	0.37366582105913904	0.15704760504243775	0.030000000000000027	0.08810754172253576
	CM017821.1_cluster_37	3920195	3979607	Bgc	Polyketide	PF00501	AMP-binding	AMP-binding enzyme			0.0	0.18999999999999995	0.95	0.0	0.0	0.0
	CM017821.1_cluster_39	4399644	4416135	Primary	#	PF00078	RVT_1	Reverse transcriptase (RNA-dependent DNA polymerase)			0.0387295410643308	0.48102698010112466	0.11400713163151432	0.05101694741012319	0.050000000000000044	0.01537210181354598
	CM017821.1_cluster_40	4676848	4723271	Primary	#	PF00072	Response_reg	Response regulator receiver domain			0.11229826239438867	0.1823026630421103	0.3245341983605594	0.029925935714465668	0.10999999999999999	0.17363109651220343
	CM017821.1_cluster_41	4759385	4797312	Bgc	Polyketide	PF00106	adh_short	short chain dehydrogenase			0.010000000000000009	0.17000000000000004	0.9299999999999999	0.0	0.0	0.030000000000000027
	CM017821.1_cluster_44	4996064	5011380	Primary	#	PF00004	AAA	ATPase family associated with various cellular activities (AAA)			0.03349576776435059	0.14862694820556976	0.16476642443424372	0.12549706459060672	0.0	0.4250307782300936
	CM017821.1_cluster_45	5090193	5425725	Bgc	NRP	PF00743	FMO-like	Flavin-binding monooxygenase-like			0.030999999999999917	0.833	0.12224999999999997	0.0024999999999999467	0.050000000000000044	0.040750000000000064
	CM017821.1_cluster_46	5479851	5821506	Primary	#	PF00078	RVT_1	Reverse transcriptase (RNA-dependent DNA polymerase)			0.07422351356058454	0.1447956061068656	0.16223032041743735	0.1442734260477212	0.20999999999999996	0.10810119433826249
	CM017834.1_cluster_1	10560	28471	Primary	#	PF00135	COesterase	Carboxylesterase family			0.06388005201090508	0.039104243515988624	0.09046218097326819	0.0220443308684124	0.20999999999999996	0.2708928013075439
	CM017834.1_cluster_5	361193	374529	Primary	#	PF00106	adh_short	short chain dehydrogenase			0.13966003666431148	0.18394963460272395	0.3312985820859279	0.2313071062246509	0.0	0.058127286208709106
	CM017834.1_cluster_6	425167	605105	Primary	#	PF02311	AraC_binding	AraC-like ligand binding domain			0.17827713085512686	0.07273127529821011	0.18522127163094837	0.038683195204161414	0.010000000000000009	0.2848214518426486
	CM017834.1_cluster_7	613350	671879	Bgc	NRP	PF00925	GTP_cyclohydro2	GTP cyclohydrolase II			0.0	0.78	0.39	0.010000000000000009	0.0	0.020000000000000018
	CM017834.1_cluster_10	875897	882319	Primary	#	PF00276	Ribosomal_L23	Ribosomal protein L23			0.033219818577371996	0.1379450786867218	0.16447367274275448	0.13442031293029355	0.030000000000000027	0.09255130013514234
	CM017834.1_cluster_11	905693	937483	Primary	#	PF00153	Mito_carr	Mitochondrial carrier protein			0.01946833255676017	0.0973696550357751	0.16576910426810965	0.08236957065869943	0.020000000000000018	0.06637633097750784
	CM017834.1_cluster_12	956261	974897	Primary	#	PF00394	Cu-oxidase	Multicopper oxidase			0.07128015262622311	0.17154589066586312	0.34246398882325724	0.1742461266467693	0.0	0.14271885307999554
	CM017834.1_cluster_14	1413388	1442565	Primary	#	PF00153	Mito_carr	Mitochondrial carrier protein			0.05626045619019715	0.248908242839864	0.2671366774245897	0.21974316463095345	0.0	0.11109151324693445
	CM017834.1_cluster_15	1468919	1481845	Primary	#	PF00083	Sugar_tr	Sugar (and other) transporter			0.04520998707054469	0.2345374130106257	0.2216345462602216	0.21022995455608529	0.0	0.09007364516954641
	CM017834.1_cluster_16	1528537	1548345	Primary	#	PF00106	adh_short	short chain dehydrogenase			0.0394566777051496	0.17371358066857467	0.19583255965705137	0.15115295130432005	0.0	0.09949780904366579
	CM017834.1_cluster_17	1566164	1618932	Primary	#	PF04082	Fungal_trans	Fungal specific transcription factor domain			0.11126108374384247	0.06852666523880913	0.1485759263225529	0.02006939387449136	0.030000000000000027	0.26345084600556856
	CM017834.1_cluster_21	1805144	1823128	Primary	#	PF00441	Acyl-CoA_dh_1	Acyl-CoA dehydrogenase, C-terminal domain			0.18636768985056207	0.09509228922660029	0.1775402148886378	0.13134832334937874	0.010000000000000009	0.2361095950526828
	CM017834.1_cluster_22	1832848	1849131	Primary	#	PF00171	Aldedh	Aldehyde dehydrogenase family			0.08233532056993975	0.23331346370849948	0.2900973021291169	0.20785186439819003	0.0	0.10270769008262348
	CM017834.1_cluster_23	1857440	1860500	Bgc	Saccharide	PF01145	Band_7	SPFH domain / Band 7 family			0.009544970118372853	0.051903790036748054	0.08558246104351852	0.03446916623281582	0.64	0.013892001849766467
	CM017834.1_cluster_24	2156995	2161630	Primary	#	PF00067	p450	Cytochrome P450			0.04040480366431054	0.2585553865004777	0.419810258063826	0.16789651707002118	0.0	0.09025120417222698
	CM017834.1_cluster_25	2204833	2229234	Primary	#	PF00083	Sugar_tr	Sugar (and other) transporter			0.029824765551613175	0.12588412576001784	0.24909686048435487	0.1058632911713373	0.030000000000000027	0.11828641017373309
	CM017834.1_cluster_26	2361440	2364391	Bgc	Terpene	PF00010	HLH	Helix-loop-helix DNA-binding domain			0.0006249999999999867	0.003750000000000031	0.14033484285322573	0.0031250000000000444	0.051955849705849766	0.6670123271336508
	CM017834.1_cluster_27	2425389	2433229	Primary	#	PF00067	p450	Cytochrome P450			0.04888770711056256	0.05664824904941168	0.12141658855336412	0.04949492594004867	0.030000000000000027	0.13918628227692265
	CM017834.1_cluster_28	2451807	2470714	Primary	#	PF00026	Asp	Eukaryotic aspartyl protease			0.0151174626590449	0.07797496692596995	0.1072163997515605	0.03789369102602025	0.0	0.08324356959376322
	CM017834.1_cluster_29	2516053	2527976	Primary	#	PF00005	ABC_tran	ABC transporter			0.11928432949078671	0.11064074966415349	0.23377746207154682	0.09295106925077223	0.014725330225330291	0.1592333832938766
	CM017834.1_cluster_30	2543843	2555000	Primary	#	PF00010	HLH	Helix-loop-helix DNA-binding domain			0.11897182949078666	0.10845324966415348	0.2619024620715469	0.09045106925077218	0.014725330225330291	0.18860838329387664
	CM017834.1_cluster_31	2573505	2600733	Bgc	NRP	PF00078	RVT_1	Reverse transcriptase (RNA-dependent DNA polymerase)			0.15000000000000002	0.55	0.31000000000000005	0.010000000000000009	0.020000000000000018	0.050000000000000044
	CM017834.1_cluster_32	2814384	2840630	Primary	#	PF00078	RVT_1	Reverse transcriptase (RNA-dependent DNA polymerase)			0.03426637733348281	0.08444695898138532	0.18547409661386216	0.019713522899709957	0.07984004884004892	0.37138000723661546
	CM017834.1_cluster_33	2849301	2938352	Primary	#	PF02515	CoA_transf_3	CoA-transferase family III			0.08591364248179933	0.12361255345989175	0.14577550849847054	0.10018630138210594	0.26	0.1493218387878319
	CM017834.1_cluster_34	3082128	3095687	Primary	#	PF00106	adh_short	short chain dehydrogenase			0.04618755855613543	0.40437231329502576	0.37366582105913904	0.15704760504243775	0.030000000000000027	0.08810754172253576
	CM017834.1_cluster_35	3196852	3221688	Bgc	Polyketide	PF01131	Topoisom_bac	DNA topoisomerase			0.010000000000000009	0.19999999999999996	0.94	0.0	0.020000000000000018	0.0
	CM017834.1_cluster_36	3238647	3246955	Primary	#	PF00501	AMP-binding	AMP-binding enzyme			0.05076148720186646	0.23211824793683722	0.2523196725570529	0.20569205113835087	0.010000000000000009	0.13998690041359807
	CM017834.1_cluster_38	3619842	3636333	Primary	#	PF00107	ADH_zinc_N	Zinc-binding dehydrogenase			0.0387295410643308	0.48102698010112466	0.11400713163151432	0.05101694741012319	0.050000000000000044	0.01537210181354598
	CM017834.1_cluster_39	3908741	3922735	Primary	#	PF00072	Response_reg	Response regulator receiver domain			0.12151515151515158	0.20630781499202555	0.2960845295055822	0.017480063795853207	0.030000000000000027	0.25291068580542264
	CM017834.1_cluster_40	3958839	3997007	Bgc	Polyketide	PF00004	AAA	ATPase family associated with various cellular activities (AAA)			0.010000000000000009	0.17000000000000004	0.95	0.0	0.0	0.020000000000000018
	CM017834.1_cluster_43	4193524	4256862	Primary	#	PF00743	FMO-like	Flavin-binding monooxygenase-like			0.04948143539188843	0.18570410593767817	0.24979174701219842	0.12004585752912444	0.0	0.1952362053281128
	CM017834.1_cluster_44	4380490	4774877	Bgc	NRP	PF00135	COesterase	Carboxylesterase family			0.06099999999999994	0.773	0.13224999999999998	0.0024999999999999467	0.06999999999999995	0.06075000000000008
	CM017834.1_cluster_45	4853174	4876208	Primary	#	PF00106	adh_short	short chain dehydrogenase			0.05608417472938443	0.19165349366406081	0.20730029931448102	0.2335357321671444	0.0	0.11488041741334887
	CM017834.1_cluster_46	4984330	5000240	Primary	#	PF00078	RVT_1	Reverse transcriptase (RNA-dependent DNA polymerase)			0.2053586835707374	0.10509841623047833	0.20804400107474863	0.09294847287945618	0.010000000000000009	0.2354273740266648
Ptm_strain_DEN2.6.fasta	CP060536.1_cluster_1	6119	46025	Primary	#	PF00092	VWA	von Willebrand factor type A domain			0.10197617366687184	0.10531566462422659	0.10403266112608345	0.11222521948739017	0.28	0.20266635595371585
	CP060536.1_cluster_4	293499	308576	Primary	#	PF00135	COesterase	Carboxylesterase family			0.06434083527057621	0.24048892673633748	0.2590594019262614	0.21146890404090346	0.0	0.13597420523488946
	CP060536.1_cluster_5	439808	453010	Primary	#	PF00270	DEAD	DEAD/DEAH box helicase			0.13966003666431148	0.18394963460272395	0.3312985820859279	0.2313071062246509	0.0	0.058127286208709106
	CP060536.1_cluster_6	503515	680554	Primary	#	PF00106	adh_short	short chain dehydrogenase			0.01402866099417821	0.045434412663797996	0.33972796394010796	0.06721672929768885	0.030000000000000027	0.2856384859518293
	CP060536.1_cluster_9	990405	1000441	Primary	#	PF00892	EamA	EamA-like transporter family			0.04292080819739641	0.27632808896363326	0.1954283935710741	0.16234979589675136	0.0	0.10973849106437128
	CP060536.1_cluster_10	1024490	1040763	Primary	#	PF00956	NAP	Nucleosome assembly protein (NAP)			0.018195576803741287	0.11927559324281489	0.1769976129075731	0.08537921984773977	0.040000000000000036	0.0669164000985133
	CP060536.1_cluster_11	1052038	1065639	Primary	#	PF00587	tRNA-synt_2b	tRNA synthetase class II core domain (G, H, P, S and T)			0.05229982574946401	0.27433009793494345	0.24176122337566497	0.19400461359386822	0.0	0.09971929732892315
	CP060536.1_cluster_12	1075047	1093488	Primary	#	PF00276	Ribosomal_L23	Ribosomal protein L23			0.07128015262622311	0.17154589066586312	0.34246398882325724	0.1742461266467693	0.0	0.14271885307999554
	CP060536.1_cluster_15	1562640	1591792	Primary	#	PF00153	Mito_carr	Mitochondrial carrier protein			0.05626045619019715	0.248908242839864	0.2671366774245897	0.21974316463095345	0.0	0.11109151324693445
	CP060536.1_cluster_16	1621382	1631111	Primary	#	PF00394	Cu-oxidase	Multicopper oxidase			0.048048082117761015	0.220491322426159	0.23776973818184288	0.2193283388135352	0.0	0.0940759032674664
	CP060536.1_cluster_17	1677806	1697630	Primary	#	PF00153	Mito_carr	Mitochondrial carrier protein			0.0394566777051496	0.17371358066857467	0.19583255965705137	0.15115295130432005	0.0	0.09949780904366579
	CP060536.1_cluster_18	1715498	1768252	Primary	#	PF00083	Sugar_tr	Sugar (and other) transporter			0.10126108374384246	0.07852666523880913	0.1485759263225529	0.02006939387449136	0.030000000000000027	0.27345084600556857
	CP060536.1_cluster_22	1946012	1963975	Primary	#	PF00106	adh_short	short chain dehydrogenase			0.18636768985056207	0.09509228922660029	0.1775402148886378	0.13134832334937874	0.010000000000000009	0.2361095950526828
	CP060536.1_cluster_23	1973694	1989986	Primary	#	PF04082	Fungal_trans	Fungal specific transcription factor domain			0.08233532056993975	0.23331346370849948	0.2900973021291169	0.20785186439819003	0.0	0.10270769008262348
	CP060536.1_cluster_24	1998286	2002838	Bgc	Saccharide	PF00441	Acyl-CoA_dh_1	Acyl-CoA dehydrogenase, C-terminal domain			0.009544970118372853	0.051903790036748054	0.08558246104351852	0.03446916623281582	0.64	0.013892001849766467
	CP060536.1_cluster_25	2295059	2333390	Primary	#	PF00004	AAA	ATPase family associated with various cellular activities (AAA)			0.02319121876363983	0.29249448583187376	0.3170197347784385	0.11775792081957759	0.020000000000000018	0.0554275437106706
	CP060536.1_cluster_26	2342325	2366740	Primary	#	PF01145	Band_7	SPFH domain / Band 7 family			0.029824765551613175	0.12588412576001784	0.24909686048435487	0.1058632911713373	0.030000000000000027	0.11828641017373309
	CP060536.1_cluster_28	2563155	2570993	Primary	#	PF00083	Sugar_tr	Sugar (and other) transporter			0.04888770711056256	0.05664824904941168	0.12141658855336412	0.04949492594004867	0.030000000000000027	0.13918628227692265
	CP060536.1_cluster_29	2589584	2603666	Primary	#	PF00010	HLH	Helix-loop-helix DNA-binding domain			0.016301136128432647	0.050954558762704605	0.052644971180132116	0.04307736449540811	0.010000000000000009	0.07491703898151836
	CP060536.1_cluster_30	2653757	2665310	Primary	#	PF00067	p450	Cytochrome P450			0.11928432949078671	0.11064074966415349	0.23377746207154682	0.09295106925077223	0.014725330225330291	0.1592333832938766
	CP060536.1_cluster_31	2680428	2692336	Primary	#	PF00026	Asp	Eukaryotic aspartyl protease			0.11897182949078666	0.10845324966415348	0.2619024620715469	0.09045106925077218	0.014725330225330291	0.18860838329387664
	CP060536.1_cluster_32	2710869	2738096	Bgc	NRP	PF00010	HLH	Helix-loop-helix DNA-binding domain			0.15000000000000002	0.55	0.31000000000000005	0.010000000000000009	0.020000000000000018	0.050000000000000044
	CP060536.1_cluster_33	2915062	2941388	Primary	#	PF00701	DHDPS	Dihydrodipicolinate synthetase family			0.03426637733348281	0.08444695898138532	0.18547409661386216	0.019713522899709957	0.07984004884004892	0.37138000723661546
	CP060536.1_cluster_34	2950279	2972241	Primary	#	PF02515	CoA_transf_3	CoA-transferase family III			0.07867269913109143	0.23450161758595767	0.25162467097164254	0.19024621867498026	0.0	0.09612969957514494
	CP060536.1_cluster_35	3132531	3146090	Primary	#	PF00106	adh_short	short chain dehydrogenase			0.04618755855613543	0.40437231329502576	0.37366582105913904	0.15704760504243775	0.030000000000000027	0.08810754172253576
	CP060536.1_cluster_36	3214879	3242176	Bgc	Polyketide	PF00098	zf-CCHC	Zinc knuckle			0.010000000000000009	0.20999999999999996	0.9299999999999999	0.0	0.010000000000000009	0.0
	CP060536.1_cluster_37	3256167	3283499	Primary	#	PF00501	AMP-binding	AMP-binding enzyme			0.03992668544531763	0.09658987003177089	0.2000714464985972	0.15859563588518188	0.010000000000000009	0.19235056054269284
	CP060536.1_cluster_39	3630291	3646825	Primary	#	PF00107	ADH_zinc_N	Zinc-binding dehydrogenase			0.0387295410643308	0.48102698010112466	0.11400713163151432	0.05101694741012319	0.050000000000000044	0.01537210181354598
	CP060536.1_cluster_40	3919649	3933650	Primary	#	PF00072	Response_reg	Response regulator receiver domain			0.13151515151515158	0.21630781499202556	0.3060845295055822	0.017480063795853207	0.030000000000000027	0.24291068580542263
	CP060536.1_cluster_41	3969727	4007894	Bgc	Polyketide	PF00004	AAA	ATPase family associated with various cellular activities (AAA)			0.010000000000000009	0.17000000000000004	0.9299999999999999	0.0	0.0	0.030000000000000027
	CP060536.1_cluster_44	4206240	4221578	Primary	#	PF00078	RVT_1	Reverse transcriptase (RNA-dependent DNA polymerase)			0.03349576776435059	0.14862694820556976	0.16476642443424372	0.12549706459060672	0.0	0.4250307782300936
	CP060536.1_cluster_45	4299402	4338132	Bgc	NRP	PF00106	adh_short	short chain dehydrogenase			0.010999999999999899	0.853	0.062249999999999917	0.0024999999999999467	0.0	0.030750000000000055
	CP060536.1_cluster_46	4631554	4667438	Primary	#	PF00078	RVT_1	Reverse transcriptase (RNA-dependent DNA polymerase)			0.08106641618850408	0.15011402633562088	0.14768377575237102	0.13454759195772592	0.18999999999999995	0.2038822864946287
	CP060550.1_cluster_1	18460	34283	Primary	#	PF00270	DEAD	DEAD/DEAH box helicase			0.09244839588909404	0.1069823312908933	0.10700488334830582	0.11339188615405693	0.30000000000000004	0.17244413373149348
	CP060550.1_cluster_4	331213	346282	Primary	#	PF00092	VWA	von Willebrand factor type A domain			0.06434083527057621	0.24048892673633748	0.2590594019262614	0.21146890404090346	0.0	0.13597420523488946
	CP060550.1_cluster_6	483515	496349	Primary	#	PF00135	COesterase	Carboxylesterase family			0.13966003666431148	0.18394963460272395	0.3312985820859279	0.2313071062246509	0.0	0.058127286208709106
	CP060550.1_cluster_7	599432	768633	Primary	#	PF00106	adh_short	short chain dehydrogenase			0.01402866099417821	0.045434412663797996	0.33972796394010796	0.06721672929768885	0.030000000000000027	0.2856384859518293
	CP060550.1_cluster_9	1025975	1035937	Primary	#	PF00892	EamA	EamA-like transporter family			0.04292080819739641	0.27632808896363326	0.1954283935710741	0.16234979589675136	0.0	0.10973849106437128
	CP060550.1_cluster_10	1060076	1091845	Primary	#	PF00925	GTP_cyclohydro2	GTP cyclohydrolase II			0.01946833255676017	0.0973696550357751	0.16576910426810965	0.08236957065869943	0.020000000000000018	0.06637633097750784
	CP060550.1_cluster_11	1110633	1129068	Primary	#	PF00276	Ribosomal_L23	Ribosomal protein L23			0.07128015262622311	0.17154589066586312	0.34246398882325724	0.1742461266467693	0.0	0.14271885307999554
	CP060550.1_cluster_13	1532263	1544576	Primary	#	PF00026	Asp	Eukaryotic aspartyl protease			0.024665743598324963	0.14817352922181637	0.2293417494957073	0.11620937966592637	0.040000000000000036	0.07903274595209764
	CP060550.1_cluster_14	1575787	1604937	Primary	#	PF00153	Mito_carr	Mitochondrial carrier protein			0.05626045619019715	0.248908242839864	0.2671366774245897	0.21974316463095345	0.0	0.11109151324693445
	CP060550.1_cluster_15	1635418	1644261	Primary	#	PF00394	Cu-oxidase	Multicopper oxidase			0.048048082117761015	0.220491322426159	0.23776973818184288	0.2193283388135352	0.0	0.0940759032674664
	CP060550.1_cluster_16	1728587	1781339	Primary	#	PF00083	Sugar_tr	Sugar (and other) transporter			0.10126108374384246	0.07852666523880913	0.1485759263225529	0.02006939387449136	0.030000000000000027	0.27345084600556857
	CP060550.1_cluster_20	1959114	1977101	Primary	#	PF00106	adh_short	short chain dehydrogenase			0.18636768985056207	0.09509228922660029	0.1775402148886378	0.13134832334937874	0.010000000000000009	0.2361095950526828
	CP060550.1_cluster_21	1986821	2003112	Primary	#	PF04082	Fungal_trans	Fungal specific transcription factor domain			0.08233532056993975	0.23331346370849948	0.2900973021291169	0.20785186439819003	0.0	0.10270769008262348
	CP060550.1_cluster_22	2011405	2015957	Bgc	Saccharide	PF00441	Acyl-CoA_dh_1	Acyl-CoA dehydrogenase, C-terminal domain			0.009544970118372853	0.051903790036748054	0.08558246104351852	0.03446916623281582	0.64	0.013892001849766467
	CP060550.1_cluster_23	2306668	2344994	Primary	#	PF00004	AAA	ATPase family associated with various cellular activities (AAA)			0.02319121876363983	0.29249448583187376	0.3170197347784385	0.11775792081957759	0.020000000000000018	0.0554275437106706
	CP060550.1_cluster_24	2353929	2378343	Primary	#	PF01145	Band_7	SPFH domain / Band 7 family			0.029824765551613175	0.12588412576001784	0.24909686048435487	0.1058632911713373	0.030000000000000027	0.11828641017373309
	CP060550.1_cluster_26	2574854	2582692	Primary	#	PF00083	Sugar_tr	Sugar (and other) transporter			0.04888770711056256	0.05664824904941168	0.12141658855336412	0.04949492594004867	0.030000000000000027	0.13918628227692265
	CP060550.1_cluster_27	2601283	2615352	Primary	#	PF00010	HLH	Helix-loop-helix DNA-binding domain			0.016301136128432647	0.050954558762704605	0.052644971180132116	0.04307736449540811	0.010000000000000009	0.07491703898151836
	CP060550.1_cluster_28	2666230	2677783	Primary	#	PF00067	p450	Cytochrome P450			0.11928432949078671	0.11064074966415349	0.23377746207154682	0.09295106925077223	0.014725330225330291	0.1592333832938766
	CP060550.1_cluster_29	2692900	2704454	Primary	#	PF00026	Asp	Eukaryotic aspartyl protease			0.11897182949078666	0.10845324966415348	0.2619024620715469	0.09045106925077218	0.014725330225330291	0.18860838329387664
	CP060550.1_cluster_30	2723315	2750542	Bgc	NRP	PF00010	HLH	Helix-loop-helix DNA-binding domain			0.15000000000000002	0.55	0.31000000000000005	0.010000000000000009	0.020000000000000018	0.050000000000000044
	CP060550.1_cluster_31	2927517	2953808	Primary	#	PF00701	DHDPS	Dihydrodipicolinate synthetase family			0.03426637733348281	0.08444695898138532	0.18547409661386216	0.019713522899709957	0.07984004884004892	0.37138000723661546
	CP060550.1_cluster_32	2962699	2984684	Primary	#	PF02515	CoA_transf_3	CoA-transferase family III			0.07867269913109143	0.23450161758595767	0.25162467097164254	0.19024621867498026	0.0	0.09612969957514494
	CP060550.1_cluster_33	3115123	3128682	Primary	#	PF00106	adh_short	short chain dehydrogenase			0.04618755855613543	0.40437231329502576	0.37366582105913904	0.15704760504243775	0.030000000000000027	0.08810754172253576
	CP060550.1_cluster_34	3208191	3226888	Bgc	Polyketide	PF00098	zf-CCHC	Zinc knuckle			0.010000000000000009	0.1466666666666666	0.94	0.0	0.010000000000000009	0.010000000000000009
	CP060550.1_cluster_35	3240879	3319674	Primary	#	PF00501	AMP-binding	AMP-binding enzyme			0.03992668544531763	0.09658987003177089	0.2000714464985972	0.15859563588518188	0.010000000000000009	0.19235056054269284
	CP060550.1_cluster_37	3664566	3681100	Primary	#	PF01266	DAO	FAD dependent oxidoreductase			0.0387295410643308	0.48102698010112466	0.11400713163151432	0.05101694741012319	0.050000000000000044	0.01537210181354598
	CP060550.1_cluster_38	3953506	3965446	Primary	#	PF00072	Response_reg	Response regulator receiver domain			0.1769217432350867	0.06093739210352456	0.10092339439158637	0.03466023950913455	0.0	0.34047905767179676
	CP060550.1_cluster_39	4003569	4041742	Bgc	Polyketide	PF00004	AAA	ATPase family associated with various cellular activities (AAA)			0.010000000000000009	0.12	0.9299999999999999	0.0	0.0	0.030000000000000027
	CP060550.1_cluster_42	4278198	4298813	Primary	#	PF00743	FMO-like	Flavin-binding monooxygenase-like			0.04441889237242802	0.22369113805641416	0.21426720763295282	0.17401061683327312	0.0	0.10525296736698853
	CP060550.1_cluster_43	4371353	4383278	Bgc	NRP	PF00106	adh_short	short chain dehydrogenase			0.020000000000000018	0.88	0.06999999999999995	0.0	0.0	0.0
	CP060550.1_cluster_44	4396384	4410100	Primary	#	PF00067	p450	Cytochrome P450			0.05608417472938443	0.19165349366406081	0.20730029931448102	0.2335357321671444	0.0	0.11488041741334887
	CP060557.1_cluster_1	415	263245	Bgc	Polyketide	PF00092	VWA	von Willebrand factor type A domain			0.030000000000000027	0.463125	0.72375	0.002187500000000009	0.06000000000000005	0.020312499999999956
	CP060557.1_cluster_4	557472	572549	Primary	#	PF00135	COesterase	Carboxylesterase family			0.06434083527057621	0.24048892673633748	0.2590594019262614	0.21146890404090346	0.0	0.13597420523488946
	CP060557.1_cluster_6	703681	716873	Primary	#	PF00106	adh_short	short chain dehydrogenase			0.13966003666431148	0.18394963460272395	0.3312985820859279	0.2313071062246509	0.0	0.058127286208709106
	CP060557.1_cluster_7	767372	931064	Primary	#	PF00892	EamA	EamA-like transporter family			0.01402866099417821	0.045434412663797996	0.33972796394010796	0.06721672929768885	0.030000000000000027	0.2856384859518293
	CP060557.1_cluster_10	1252535	1262570	Primary	#	PF00956	NAP	Nucleosome assembly protein (NAP)			0.04292080819739641	0.27632808896363326	0.1954283935710741	0.16234979589675136	0.0	0.10973849106437128
	CP060557.1_cluster_11	1286617	1302889	Primary	#	PF00587	tRNA-synt_2b	tRNA synthetase class II core domain (G, H, P, S and T)			0.018195576803741287	0.11927559324281489	0.1769976129075731	0.08537921984773977	0.040000000000000036	0.0669164000985133
	CP060557.1_cluster_12	1314162	1327763	Primary	#	PF00276	Ribosomal_L23	Ribosomal protein L23			0.05229982574946401	0.27433009793494345	0.24176122337566497	0.19400461359386822	0.0	0.09971929732892315
	CP060557.1_cluster_13	1337171	1355612	Primary	#	PF00153	Mito_carr	Mitochondrial carrier protein			0.07128015262622311	0.17154589066586312	0.34246398882325724	0.1742461266467693	0.0	0.14271885307999554
	CP060557.1_cluster_16	1796652	1825804	Primary	#	PF00394	Cu-oxidase	Multicopper oxidase			0.05626045619019715	0.248908242839864	0.2671366774245897	0.21974316463095345	0.0	0.11109151324693445
	CP060557.1_cluster_17	1855403	1865132	Primary	#	PF00153	Mito_carr	Mitochondrial carrier protein			0.048048082117761015	0.220491322426159	0.23776973818184288	0.2193283388135352	0.0	0.0940759032674664
	CP060557.1_cluster_18	1911824	1931648	Primary	#	PF00083	Sugar_tr	Sugar (and other) transporter			0.0394566777051496	0.17371358066857467	0.19583255965705137	0.15115295130432005	0.0	0.09949780904366579
	CP060557.1_cluster_19	1949467	2002212	Primary	#	PF00106	adh_short	short chain dehydrogenase			0.10126108374384246	0.07852666523880913	0.1485759263225529	0.02006939387449136	0.030000000000000027	0.27345084600556857
	CP060557.1_cluster_23	2179863	2197779	Primary	#	PF04082	Fungal_trans	Fungal specific transcription factor domain			0.18636768985056207	0.09509228922660029	0.1775402148886378	0.13134832334937874	0.010000000000000009	0.2361095950526828
	CP060557.1_cluster_24	2207489	2223782	Primary	#	PF00441	Acyl-CoA_dh_1	Acyl-CoA dehydrogenase, C-terminal domain			0.08233532056993975	0.23331346370849948	0.2900973021291169	0.20785186439819003	0.0	0.10270769008262348
	CP060557.1_cluster_25	2232072	2236624	Bgc	Saccharide	PF00004	AAA	ATPase family associated with various cellular activities (AAA)			0.009544970118372853	0.051903790036748054	0.08558246104351852	0.03446916623281582	0.64	0.013892001849766467
	CP060557.1_cluster_26	2527422	2565707	Primary	#	PF01145	Band_7	SPFH domain / Band 7 family			0.02319121876363983	0.29249448583187376	0.3170197347784385	0.11775792081957759	0.020000000000000018	0.0554275437106706
	CP060557.1_cluster_27	2574642	2599060	Primary	#	PF00083	Sugar_tr	Sugar (and other) transporter			0.029824765551613175	0.12588412576001784	0.24909686048435487	0.1058632911713373	0.030000000000000027	0.11828641017373309
	CP060557.1_cluster_29	2801464	2809302	Primary	#	PF00010	HLH	Helix-loop-helix DNA-binding domain			0.04888770711056256	0.05664824904941168	0.12141658855336412	0.04949492594004867	0.030000000000000027	0.13918628227692265
	CP060557.1_cluster_30	2827890	2841959	Primary	#	PF00067	p450	Cytochrome P450			0.016301136128432647	0.050954558762704605	0.052644971180132116	0.04307736449540811	0.010000000000000009	0.07491703898151836
	CP060557.1_cluster_31	2892260	2903814	Primary	#	PF00026	Asp	Eukaryotic aspartyl protease			0.11928432949078671	0.11064074966415349	0.23377746207154682	0.09295106925077223	0.014725330225330291	0.1592333832938766
	CP060557.1_cluster_32	2918933	2930842	Primary	#	PF00010	HLH	Helix-loop-helix DNA-binding domain			0.11897182949078666	0.10845324966415348	0.2619024620715469	0.09045106925077218	0.014725330225330291	0.18860838329387664
	CP060557.1_cluster_33	2949372	2976599	Bgc	NRP	PF00701	DHDPS	Dihydrodipicolinate synthetase family			0.15000000000000002	0.55	0.31000000000000005	0.010000000000000009	0.020000000000000018	0.050000000000000044
	CP060557.1_cluster_34	3153599	3179894	Primary	#	PF02515	CoA_transf_3	CoA-transferase family III			0.03426637733348281	0.08444695898138532	0.18547409661386216	0.019713522899709957	0.07984004884004892	0.37138000723661546
	CP060557.1_cluster_35	3191464	3213740	Primary	#	PF00106	adh_short	short chain dehydrogenase			0.07867269913109143	0.23450161758595767	0.25162467097164254	0.19024621867498026	0.0	0.09612969957514494
	CP060557.1_cluster_36	3336626	3350186	Primary	#	PF00098	zf-CCHC	Zinc knuckle			0.04618755855613543	0.40437231329502576	0.37366582105913904	0.15704760504243775	0.030000000000000027	0.08810754172253576
	CP060557.1_cluster_37	3418967	3485817	Bgc	Polyketide	PF00501	AMP-binding	AMP-binding enzyme			0.010000000000000009	0.20999999999999996	0.9299999999999999	0.0	0.010000000000000009	0.0
	CP060557.1_cluster_38	3499808	3527647	Primary	#	PF00107	ADH_zinc_N	Zinc-binding dehydrogenase			0.03992668544531763	0.09658987003177089	0.2000714464985972	0.15859563588518188	0.010000000000000009	0.19235056054269284
	CP060557.1_cluster_40	3875685	3892219	Primary	#	PF00072	Response_reg	Response regulator receiver domain			0.0387295410643308	0.48102698010112466	0.11400713163151432	0.05101694741012319	0.050000000000000044	0.01537210181354598
	CP060557.1_cluster_41	4164776	4178768	Primary	#	PF00004	AAA	ATPase family associated with various cellular activities (AAA)			0.13151515151515158	0.21630781499202556	0.3060845295055822	0.017480063795853207	0.030000000000000027	0.24291068580542263
	CP060557.1_cluster_42	4214831	4253034	Bgc	Polyketide	PF00743	FMO-like	Flavin-binding monooxygenase-like			0.010000000000000009	0.17000000000000004	0.9299999999999999	0.0	0.0	0.030000000000000027
	CP060557.1_cluster_45	4492267	4507602	Primary	#	PF00106	adh_short	short chain dehydrogenase			0.03349576776435059	0.14862694820556976	0.16476642443424372	0.12549706459060672	0.0	0.4250307782300936
	CP060557.1_cluster_47	4616736	4630430	Primary	#	PF00067	p450	Cytochrome P450			0.05608417472938443	0.19165349366406081	0.20730029931448102	0.2335357321671444	0.0	0.11488041741334887
	CP060570.1_cluster_1	2488	152954	Bgc	NRP;Polyketide	PF00067	p450	Cytochrome P450			0.0	0.51	0.85	0.010000000000000009	0.020000000000000018	0.020000000000000018
	CP060570.1_cluster_2	156409	224928	Bgc	NRP;Polyketide	PF00092	VWA	von Willebrand factor type A domain			0.010000000000000009	0.5700000000000001	0.72	0.0	0.0	0.06999999999999995
	CP060570.1_cluster_5	430719	445796	Primary	#	PF00135	COesterase	Carboxylesterase family			0.06434083527057621	0.24048892673633748	0.2590594019262614	0.21146890404090346	0.0	0.13597420523488946
	CP060570.1_cluster_7	576894	590082	Primary	#	PF00106	adh_short	short chain dehydrogenase			0.13966003666431148	0.18394963460272395	0.3312985820859279	0.2313071062246509	0.0	0.058127286208709106
	CP060570.1_cluster_8	640645	792572	Primary	#	PF00005	ABC_tran	ABC transporter			0.01402866099417821	0.045434412663797996	0.33972796394010796	0.06721672929768885	0.030000000000000027	0.2856384859518293
	CP060570.1_cluster_10	930183	1097799	Bgc	RiPP	PF00892	EamA	EamA-like transporter family			0.011182895168750484	0.0631691405737651	0.012347261190875924	0.6549159172309265	0.15000000000000002	0.10364078299870982
	CP060570.1_cluster_12	1161888	1171952	Primary	#	PF00956	NAP	Nucleosome assembly protein (NAP)			0.04292080819739641	0.27632808896363326	0.1954283935710741	0.16234979589675136	0.0	0.10973849106437128
	CP060570.1_cluster_13	1196000	1212282	Primary	#	PF00587	tRNA-synt_2b	tRNA synthetase class II core domain (G, H, P, S and T)			0.046048613770088176	0.2082988257455609	0.23401398533228335	0.17608975933161986	0.0	0.0917061046804526
	CP060570.1_cluster_14	1223557	1237160	Primary	#	PF00153	Mito_carr	Mitochondrial carrier protein			0.05229982574946401	0.27433009793494345	0.24176122337566497	0.19400461359386822	0.0	0.09971929732892315
	CP060570.1_cluster_17	1704063	1733224	Primary	#	PF00394	Cu-oxidase	Multicopper oxidase			0.05626045619019715	0.248908242839864	0.2671366774245897	0.21974316463095345	0.0	0.11109151324693445
	CP060570.1_cluster_18	1762788	1772520	Primary	#	PF00153	Mito_carr	Mitochondrial carrier protein			0.048048082117761015	0.220491322426159	0.23776973818184288	0.2193283388135352	0.0	0.0940759032674664
	CP060570.1_cluster_19	1819214	1839026	Primary	#	PF00083	Sugar_tr	Sugar (and other) transporter			0.0394566777051496	0.17371358066857467	0.19583255965705137	0.15115295130432005	0.0	0.09949780904366579
	CP060570.1_cluster_20	1856845	1909621	Primary	#	PF00106	adh_short	short chain dehydrogenase			0.10126108374384246	0.07852666523880913	0.1485759263225529	0.02006939387449136	0.030000000000000027	0.27345084600556857
	CP060570.1_cluster_24	2087453	2105443	Primary	#	PF04082	Fungal_trans	Fungal specific transcription factor domain			0.19555687903975127	0.09015985679416783	0.18181724191566484	0.1290172422682977	0.010000000000000009	0.23379878424187206
	CP060570.1_cluster_25	2115164	2129989	Primary	#	PF00441	Acyl-CoA_dh_1	Acyl-CoA dehydrogenase, C-terminal domain			0.08233532056993975	0.23331346370849948	0.2900973021291169	0.20785186439819003	0.0	0.10270769008262348
	CP060570.1_cluster_26	2139763	2144315	Bgc	Saccharide	PF00004	AAA	ATPase family associated with various cellular activities (AAA)			0.009544970118372853	0.051903790036748054	0.08558246104351852	0.03446916623281582	0.64	0.013892001849766467
	CP060570.1_cluster_27	2435437	2466903	Primary	#	PF01145	Band_7	SPFH domain / Band 7 family			0.03096540652155999	0.160412319981579	0.29648111939381694	0.11812742941508514	0.010000000000000009	0.10943067438632825
	CP060570.1_cluster_28	2482441	2506792	Primary	#	PF00067	p450	Cytochrome P450			0.029824765551613175	0.12588412576001784	0.24909686048435487	0.1058632911713373	0.030000000000000027	0.11828641017373309
	CP060570.1_cluster_29	2639381	2642332	Bgc	Terpene	PF00010	HLH	Helix-loop-helix DNA-binding domain			0.0006249999999999867	0.003750000000000031	0.14033484285322573	0.0031250000000000444	0.051955849705849766	0.6670123271336508
	CP060570.1_cluster_30	2703214	2743722	Primary	#	PF00067	p450	Cytochrome P450			0.0230907623237383	0.038353156995101	0.06984357303466704	0.03195225583125294	0.030000000000000027	0.10885553506960877
	CP060570.1_cluster_31	2793826	2805389	Primary	#	PF00026	Asp	Eukaryotic aspartyl protease			0.11928432949078671	0.11064074966415349	0.23377746207154682	0.09295106925077223	0.014725330225330291	0.1592333832938766
	CP060570.1_cluster_32	2821248	2832419	Primary	#	PF00010	HLH	Helix-loop-helix DNA-binding domain			0.11897182949078666	0.10845324966415348	0.2619024620715469	0.09045106925077218	0.014725330225330291	0.18860838329387664
	CP060570.1_cluster_33	2850933	2878157	Bgc	NRP	PF00701	DHDPS	Dihydrodipicolinate synthetase family			0.15000000000000002	0.55	0.31000000000000005	0.010000000000000009	0.020000000000000018	0.050000000000000044
	CP060570.1_cluster_34	3055210	3081415	Primary	#	PF02515	CoA_transf_3	CoA-transferase family III			0.059637158981004856	0.11028673678975376	0.23371275378670464	0.03911832595646547	0.07300671550671556	0.24638097760066402
	CP060570.1_cluster_35	3090306	3112203	Primary	#	PF00106	adh_short	short chain dehydrogenase			0.07867269913109143	0.23450161758595767	0.25162467097164254	0.19024621867498026	0.0	0.09612969957514494
	CP060570.1_cluster_36	3245709	3259269	Primary	#	PF00098	zf-CCHC	Zinc knuckle			0.04618755855613543	0.40437231329502576	0.37366582105913904	0.15704760504243775	0.030000000000000027	0.08810754172253576
	CP060570.1_cluster_37	3338799	3357498	Bgc	Polyketide	PF00501	AMP-binding	AMP-binding enzyme			0.0	0.08999999999999997	0.91	0.0	0.010000000000000009	0.020000000000000018
	CP060570.1_cluster_38	3371489	3397860	Primary	#	PF00107	ADH_zinc_N	Zinc-binding dehydrogenase			0.04989192198447512	0.22863998706727184	0.24992836820922681	0.20330074679052468	0.010000000000000009	0.13868255258751105
	CP060570.1_cluster_40	3746841	3763375	Primary	#	PF00072	Response_reg	Response regulator receiver domain			0.0387295410643308	0.48102698010112466	0.11400713163151432	0.05101694741012319	0.050000000000000044	0.01537210181354598
	CP060570.1_cluster_41	4035947	4049945	Primary	#	PF00004	AAA	ATPase family associated with various cellular activities (AAA)			0.10215151515151522	0.2489138755980862	0.3505996810207336	0.01441945773524711	0.050000000000000044	0.25578947368421057
	CP060570.1_cluster_42	4086013	4124222	Bgc	Polyketide	PF00743	FMO-like	Flavin-binding monooxygenase-like			0.010000000000000009	0.16000000000000003	0.96	0.0	0.010000000000000009	0.040000000000000036
	CP060570.1_cluster_45	4322665	4338008	Primary	#	PF00106	adh_short	short chain dehydrogenase			0.03349576776435059	0.14862694820556976	0.16476642443424372	0.12549706459060672	0.0	0.4250307782300936
	CP060570.1_cluster_46	4447148	4460853	Primary	#	PF00010	HLH	Helix-loop-helix DNA-binding domain			0.05608417472938443	0.19165349366406081	0.20730029931448102	0.2335357321671444	0.0	0.11488041741334887
Ptt_strain0-1_chr.fasta	GL533619.1_cluster_1	6381	23158	Bgc	Terpene	PF00441	Acyl-CoA_dh_1	Acyl-CoA dehydrogenase, C-terminal domain			0.03237766175266177	0.018745904995905005	0.13663393415231695	0.006294533169533212	0.042332833832833816	0.6024584875798111
	GL533904.1_cluster_1	51447	55999	Bgc	Saccharide	PF00106	adh_short	short chain dehydrogenase			0.009544970118372853	0.051903790036748054	0.08558246104351852	0.03446916623281582	0.64	0.013892001849766467
	GL534189.1_cluster_1	1	23848	Bgc	Polyketide	PF00153	Mito_carr	Mitochondrial carrier protein			0.010000000000000009	0.19999999999999996	0.94	0.0	0.020000000000000018	0.0
	GL534325.1_cluster_1	4117	18180	Primary	#	PF00072	Response_reg	Response regulator receiver domain			0.05626045619019715	0.24518731260730586	0.264578537889706	0.2160222343983953	0.0	0.10992872254926
	GL534374.1_cluster_1	2730	26356	Bgc	Polyketide	PF00394	Cu-oxidase	Multicopper oxidase			0.010000000000000009	0.14	0.98	0.0	0.0	0.030000000000000027
	GL534701.1_cluster_1	6399	19331	Primary	#	PF00701	DHDPS	Dihydrodipicolinate synthetase family			0.04520998707054469	0.2345374130106257	0.2216345462602216	0.21022995455608529	0.0	0.09007364516954641
	GL534918.1_cluster_1	7553	29610	Primary	#	PF00026	Asp	Eukaryotic aspartyl protease			0.07867269913109143	0.23450161758595767	0.25162467097164254	0.19024621867498026	0.0	0.09612969957514494
	GL535588.1_cluster_1	7017	18275	Primary	#	PF00501	AMP-binding	AMP-binding enzyme			0.11897182949078666	0.10845324966415348	0.2619024620715469	0.09045106925077218	0.014725330225330291	0.18860838329387664
	GL535588.1_cluster_2	36784	38674	Primary	#	PF00106	adh_short	short chain dehydrogenase			0.018389286962018137	0.22336796324859176	0.047550841398761756	0.04557775771138295	0.040000000000000036	0.017689843626958357
	GL535588.1_cluster_3	50569	64000	Bgc	NRP	PF00004	AAA	ATPase family associated with various cellular activities (AAA)			0.10999999999999999	0.56	0.38	0.010000000000000009	0.0	0.050000000000000044
	GL535924.1_cluster_1	9334	24654	Primary	#	PF00276	Ribosomal_L23	Ribosomal protein L23			0.03349576776435059	0.14862694820556976	0.16476642443424372	0.12549706459060672	0.0	0.4250307782300936
	GL536703.1_cluster_1	20693	39333	Primary	#	PF00010	HLH	Helix-loop-helix DNA-binding domain			0.07128015262622311	0.17154589066586312	0.34246398882325724	0.1742461266467693	0.0	0.14271885307999554
	GL537047.1_cluster_1	23994	42901	Primary	#	PF00083	Sugar_tr	Sugar (and other) transporter			0.0151174626590449	0.07797496692596995	0.1072163997515605	0.03789369102602025	0.0	0.08324356959376322
	GL537047.1_cluster_2	61482	69323	Primary	#	PF00153	Mito_carr	Mitochondrial carrier protein			0.04888770711056256	0.05664824904941168	0.12141658855336412	0.04949492594004867	0.030000000000000027	0.13918628227692265
	GL537334.1_cluster_1	16002	45189	Primary	#	PF02515	CoA_transf_3	CoA-transferase family III			0.05022860867824708	0.26851494516928787	0.2834371136367716	0.19863849543514212	0.0	0.10029160610107102
	GL537352.1_cluster_1	15938	29497	Primary	#	PF00153	Mito_carr	Mitochondrial carrier protein			0.04618755855613543	0.40437231329502576	0.37366582105913904	0.15704760504243775	0.030000000000000027	0.08810754172253576
	GL537711.1_cluster_1	4493	24267	Primary	#	PF00892	EamA	EamA-like transporter family			0.0394566777051496	0.17371358066857467	0.19583255965705137	0.15115295130432005	0.0	0.09949780904366579
	GL537848.1_cluster_1	10312	20404	Primary	#	PF00956	NAP	Nucleosome assembly protein (NAP)			0.04292080819739641	0.27632808896363326	0.1954283935710741	0.16234979589675136	0.0	0.10973849106437128
	GL537848.1_cluster_2	54619	60688	Primary	#	PF00083	Sugar_tr	Sugar (and other) transporter			0.020506583733431394	0.12861139848729064	0.24296049684799126	0.0981360184440645	0.040000000000000036	0.08851368290100592
	GL537940.1_cluster_1	7984	22230	Primary	#	PF00078	RVT_1	Reverse transcriptase (RNA-dependent DNA polymerase)			0.030335998244350737	0.10202977800302482	0.16693603121393263	0.05523974843568258	0.020000000000000018	0.0896994555052073
	HG992978.1_cluster_1	76138	172900	Primary	#	PF00078	RVT_1	Reverse transcriptase (RNA-dependent DNA polymerase)			0.11587277871100743	0.07568143605542887	0.08426140477552124	0.0901105713195064	0.31000000000000005	0.23629980115984073
	HG992978.1_cluster_2	365567	379097	Primary	#	PF00083	Sugar_tr	Sugar (and other) transporter			0.0044256302421976645	0.02176945049592205	0.16651029611646673	0.12065136306956381	0.010000000000000009	0.20712980222612076
	HG992978.1_cluster_6	757053	770401	Primary	#	PF00135	COesterase	Carboxylesterase family			0.13966003666431148	0.18394963460272395	0.3312985820859279	0.2313071062246509	0.0	0.058127286208709106
	HG992978.1_cluster_7	821056	1085082	Primary	#	PF00106	adh_short	short chain dehydrogenase			0.01402866099417821	0.045434412663797996	0.33972796394010796	0.06721672929768885	0.030000000000000027	0.2856384859518293
	HG992978.1_cluster_10	1341455	1352230	Primary	#	PF00892	EamA	EamA-like transporter family			0.03024794507187223	0.14453412101096863	0.14809939010286943	0.12456100518280433	0.030000000000000027	0.08533181783002519
	HG992978.1_cluster_11	1375637	1407411	Primary	#	PF00925	GTP_cyclohydro2	GTP cyclohydrolase II			0.01946833255676017	0.0973696550357751	0.16576910426810965	0.08236957065869943	0.020000000000000018	0.06637633097750784
	HG992978.1_cluster_12	1426189	1444826	Primary	#	PF00276	Ribosomal_L23	Ribosomal protein L23			0.07128015262622311	0.17154589066586312	0.34246398882325724	0.1742461266467693	0.0	0.14271885307999554
	HG992978.1_cluster_15	1884579	1957691	Primary	#	PF00270	DEAD	DEAD/DEAH box helicase			0.05626045619019715	0.248908242839864	0.2671366774245897	0.21974316463095345	0.0	0.11109151324693445
	HG992978.1_cluster_16	1984052	1997150	Primary	#	PF00153	Mito_carr	Mitochondrial carrier protein			0.04520998707054469	0.2345374130106257	0.2216345462602216	0.21022995455608529	0.0	0.09007364516954641
	HG992978.1_cluster_17	2043858	2063628	Primary	#	PF00394	Cu-oxidase	Multicopper oxidase			0.0394566777051496	0.17371358066857467	0.19583255965705137	0.15115295130432005	0.0	0.09949780904366579
	HG992978.1_cluster_18	2081445	2134061	Primary	#	PF00153	Mito_carr	Mitochondrial carrier protein			0.10126108374384246	0.07852666523880913	0.1485759263225529	0.02006939387449136	0.030000000000000027	0.27345084600556857
	HG992978.1_cluster_22	2311881	2329962	Primary	#	PF00083	Sugar_tr	Sugar (and other) transporter			0.18636768985056207	0.09509228922660029	0.1775402148886378	0.13134832334937874	0.010000000000000009	0.2361095950526828
	HG992978.1_cluster_23	2339684	2355968	Primary	#	PF00106	adh_short	short chain dehydrogenase			0.08233532056993975	0.23331346370849948	0.2900973021291169	0.20785186439819003	0.0	0.10270769008262348
	HG992978.1_cluster_24	2364249	2368801	Bgc	Saccharide	PF04082	Fungal_trans	Fungal specific transcription factor domain			0.009544970118372853	0.051903790036748054	0.08558246104351852	0.03446916623281582	0.64	0.013892001849766467
	HG992978.1_cluster_25	2660469	2665105	Primary	#	PF00441	Acyl-CoA_dh_1	Acyl-CoA dehydrogenase, C-terminal domain			0.04040480366431054	0.2585553865004777	0.419810258063826	0.16789651707002118	0.0	0.09025120417222698
	HG992978.1_cluster_26	2707736	2732136	Primary	#	PF00171	Aldedh	Aldehyde dehydrogenase family			0.029824765551613175	0.12588412576001784	0.24909686048435487	0.1058632911713373	0.030000000000000027	0.11828641017373309
	HG992978.1_cluster_28	2928304	2973633	Primary	#	PF01145	Band_7	SPFH domain / Band 7 family			0.029586997171414442	0.07357015574312353	0.12507328226533176	0.05381338435789862	0.010000000000000009	0.10245098815927567
	HG992978.1_cluster_29	3018981	3030909	Primary	#	PF00010	HLH	Helix-loop-helix DNA-binding domain			0.11928432949078671	0.11064074966415349	0.23377746207154682	0.09295106925077223	0.014725330225330291	0.1592333832938766
	HG992978.1_cluster_30	3046761	3057919	Primary	#	PF00067	p450	Cytochrome P450			0.11897182949078666	0.10845324966415348	0.2619024620715469	0.09045106925077218	0.014725330225330291	0.18860838329387664
	HG992978.1_cluster_31	3076427	3078317	Primary	#	PF00026	Asp	Eukaryotic aspartyl protease			0.018389286962018137	0.22336796324859176	0.047550841398761756	0.04557775771138295	0.040000000000000036	0.017689843626958357
	HG992978.1_cluster_32	3090212	3103657	Bgc	NRP	PF00501	AMP-binding	AMP-binding enzyme			0.10999999999999999	0.56	0.38	0.010000000000000009	0.0	0.050000000000000044
	HG992978.1_cluster_33	3177416	3191479	Primary	#	PF00153	Mito_carr	Mitochondrial carrier protein			0.05626045619019715	0.24518731260730586	0.264578537889706	0.2160222343983953	0.0	0.10992872254926
	HG992978.1_cluster_34	3485435	3511787	Primary	#	PF00010	HLH	Helix-loop-helix DNA-binding domain			0.03426637733348281	0.08444695898138532	0.18547409661386216	0.019713522899709957	0.07984004884004892	0.37138000723661546
	HG992978.1_cluster_35	3520460	3542749	Primary	#	PF00701	DHDPS	Dihydrodipicolinate synthetase family			0.07867269913109143	0.23450161758595767	0.25162467097164254	0.19024621867498026	0.0	0.09612969957514494
	HG992978.1_cluster_36	3921518	3935077	Primary	#	PF02515	CoA_transf_3	CoA-transferase family III			0.04618755855613543	0.40437231329502576	0.37366582105913904	0.15704760504243775	0.030000000000000027	0.08810754172253576
	HG992978.1_cluster_37	4036467	4061292	Bgc	Polyketide	PF00106	adh_short	short chain dehydrogenase			0.010000000000000009	0.19999999999999996	0.94	0.0	0.020000000000000018	0.0
	HG992978.1_cluster_38	4078252	4086560	Primary	#	PF01131	Topoisom_bac	DNA topoisomerase			0.05076148720186646	0.23211824793683722	0.2523196725570529	0.20569205113835087	0.010000000000000009	0.13998690041359807
	HG992978.1_cluster_40	4483716	4500208	Primary	#	PF00501	AMP-binding	AMP-binding enzyme			0.0387295410643308	0.48102698010112466	0.11400713163151432	0.05101694741012319	0.050000000000000044	0.01537210181354598
	HG992978.1_cluster_41	4801848	4815842	Primary	#	PF00107	ADH_zinc_N	Zinc-binding dehydrogenase			0.12151515151515158	0.20630781499202555	0.2960845295055822	0.017480063795853207	0.030000000000000027	0.25291068580542264
	HG992978.1_cluster_42	4851953	4890124	Bgc	Polyketide	PF00072	Response_reg	Response regulator receiver domain			0.010000000000000009	0.17000000000000004	0.9299999999999999	0.0	0.0	0.030000000000000027
	HG992978.1_cluster_45	5087598	5102918	Primary	#	PF00106	adh_short	short chain dehydrogenase			0.03349576776435059	0.14862694820556976	0.16476642443424372	0.12549706459060672	0.0	0.4250307782300936
	HG992978.1_cluster_46	5311610	5546878	Bgc	NRP	PF00004	AAA	ATPase family associated with various cellular activities (AAA)			0.030000000000000027	0.8200000000000001	0.010000000000000009	0.0	0.0	0.020000000000000018
	HG992978.1_cluster_47	5579449	5851725	Bgc	NRP	PF00743	FMO-like	Flavin-binding monooxygenase-like			0.030999999999999917	0.903	0.14225	0.012499999999999956	0.06999999999999995	0.05075000000000007
	HG992978.1_cluster_48	5952990	5966780	Primary	#	PF00270	DEAD	DEAD/DEAH box helicase			0.05608417472938443	0.19165349366406081	0.20730029931448102	0.2335357321671444	0.0	0.11488041741334887
	HG992978.1_cluster_49	6193625	6244356	Primary	#	PF00701	DHDPS	Dihydrodipicolinate synthetase family			0.06509900061697693	0.25524767050282104	0.26400781326631373	0.21890453188055603	0.0	0.1082055390374308
PTh_strain_WAC10721.fasta	JACXVK010000002.1_cluster_1	69449	91392	Primary	#	PF00010	HLH	Helix-loop-helix DNA-binding domain			0.07867269913109143	0.23450161758595767	0.25162467097164254	0.19024621867498026	0.0	0.09612969957514494
	JACXVK010000002.1_cluster_2	100283	126627	Primary	#	PF00026	Asp	Eukaryotic aspartyl protease			0.03426637733348281	0.08444695898138532	0.18547409661386216	0.019713522899709957	0.07984004884004892	0.37138000723661546
	JACXVK010000002.1_cluster_3	303668	330895	Bgc	NRP	PF00067	p450	Cytochrome P450			0.15000000000000002	0.55	0.31000000000000005	0.010000000000000009	0.020000000000000018	0.050000000000000044
	JACXVK010000002.1_cluster_4	349425	360638	Primary	#	PF00010	HLH	Helix-loop-helix DNA-binding domain			0.11897182949078666	0.10845324966415348	0.2619024620715469	0.09045106925077218	0.014725330225330291	0.18860838329387664
	JACXVK010000002.1_cluster_5	376434	387977	Primary	#	PF00083	Sugar_tr	Sugar (and other) transporter			0.11928432949078671	0.11064074966415349	0.23377746207154682	0.09295106925077223	0.014725330225330291	0.1592333832938766
	JACXVK010000002.1_cluster_6	438888	453097	Primary	#	PF00067	p450	Cytochrome P450			0.016301136128432647	0.050954558762704605	0.052644971180132116	0.04307736449540811	0.010000000000000009	0.07491703898151836
	JACXVK010000002.1_cluster_7	471688	479520	Primary	#	PF01145	Band_7	SPFH domain / Band 7 family			0.04888770711056256	0.05664824904941168	0.12141658855336412	0.04949492594004867	0.030000000000000027	0.13918628227692265
	JACXVK010000002.1_cluster_8	540434	543385	Bgc	Terpene	PF00004	AAA	ATPase family associated with various cellular activities (AAA)			0.0006249999999999867	0.003750000000000031	0.14033484285322573	0.0031250000000000444	0.051955849705849766	0.6670123271336508
	JACXVK010000002.1_cluster_9	675873	700284	Primary	#	PF00441	Acyl-CoA_dh_1	Acyl-CoA dehydrogenase, C-terminal domain			0.029824765551613175	0.12588412576001784	0.24909686048435487	0.1058632911713373	0.030000000000000027	0.11828641017373309
	JACXVK010000002.1_cluster_10	709219	747357	Primary	#	PF04082	Fungal_trans	Fungal specific transcription factor domain			0.02132117450335158	0.280936335346894	0.3051140939459682	0.10866252577296309	0.020000000000000018	0.0616765313742923
	JACXVK010000002.1_cluster_11	1038397	1042949	Bgc	Saccharide	PF00106	adh_short	short chain dehydrogenase			0.009544970118372853	0.051903790036748054	0.08558246104351852	0.03446916623281582	0.64	0.013892001849766467
	JACXVK010000002.1_cluster_12	1051239	1067531	Primary	#	PF00083	Sugar_tr	Sugar (and other) transporter			0.08233532056993975	0.23331346370849948	0.2900973021291169	0.20785186439819003	0.0	0.10270769008262348
	JACXVK010000002.1_cluster_13	1077254	1095194	Primary	#	PF00153	Mito_carr	Mitochondrial carrier protein			0.18636768985056207	0.09509228922660029	0.1775402148886378	0.13134832334937874	0.010000000000000009	0.2361095950526828
	JACXVK010000002.1_cluster_17	1275016	1325611	Primary	#	PF00394	Cu-oxidase	Multicopper oxidase			0.11126108374384247	0.06852666523880913	0.1485759263225529	0.02006939387449136	0.030000000000000027	0.25345084600556855
	JACXVK010000002.1_cluster_18	1343427	1363221	Primary	#	PF00153	Mito_carr	Mitochondrial carrier protein			0.0394566777051496	0.17371358066857467	0.19583255965705137	0.15115295130432005	0.0	0.09949780904366579
	JACXVK010000002.1_cluster_19	1409914	1419643	Primary	#	PF00005	ABC_tran	ABC transporter			0.048048082117761015	0.220491322426159	0.23776973818184288	0.2193283388135352	0.0	0.0940759032674664
	JACXVK010000002.1_cluster_20	1449208	1478360	Primary	#	PF00106	adh_short	short chain dehydrogenase			0.05626045619019715	0.248908242839864	0.2671366774245897	0.21974316463095345	0.0	0.11109151324693445
	JACXVK010000002.1_cluster_22	1734815	1764478	Bgc	NRP	PF00501	AMP-binding	AMP-binding enzyme			0.06000000000000005	0.7	0.13	0.08999999999999997	0.0	0.0
	JACXVK010000030.1_cluster_1	8105	39741	Bgc	NRP	PF00106	adh_short	short chain dehydrogenase			0.012571633531461401	0.6160589093266349	0.16785512662240165	0.02368936638750796	0.010000000000000009	0.019600995247787245
	JACXVK010000043.1_cluster_1	11104	34916	Primary	#	PF00135	COesterase	Carboxylesterase family			0.021903502677279252	0.05956285700720343	0.39507829303564	0.09985678062975922	0.010000000000000009	0.2897669367067399
	JACXVK010000043.1_cluster_2	85649	98843	Primary	#	PF00092	VWA	von Willebrand factor type A domain			0.13966003666431148	0.18394963460272395	0.3312985820859279	0.2313071062246509	0.0	0.058127286208709106
	JACXVK010000043.1_cluster_4	229987	245025	Primary	#	PF00083	Sugar_tr	Sugar (and other) transporter			0.06434083527057621	0.24048892673633748	0.2590594019262614	0.21146890404090346	0.0	0.13597420523488946
	JACXVK010000043.1_cluster_7	406465	425591	Primary	#	PF00276	Ribosomal_L23	Ribosomal protein L23			0.004122599939167304	0.02116338988986144	0.2549951446013151	0.016711969130169813	0.0	0.18591768101399953
	JACXVK010000091.1_cluster_1	48893	67327	Primary	#	PF00587	tRNA-synt_2b	tRNA synthetase class II core domain (G, H, P, S and T)			0.07128015262622311	0.17154589066586312	0.34246398882325724	0.1742461266467693	0.0	0.14271885307999554
	JACXVK010000091.1_cluster_2	76733	90334	Primary	#	PF00956	NAP	Nucleosome assembly protein (NAP)			0.05229982574946401	0.27433009793494345	0.24176122337566497	0.19400461359386822	0.0	0.09971929732892315
	JACXVK010000091.1_cluster_3	101596	117873	Primary	#	PF00892	EamA	EamA-like transporter family			0.018195576803741287	0.11927559324281489	0.1769976129075731	0.08537921984773977	0.040000000000000036	0.0669164000985133
	JACXVK010000091.1_cluster_4	141922	151986	Primary	#	PF00501	AMP-binding	AMP-binding enzyme			0.04292080819739641	0.27632808896363326	0.1954283935710741	0.16234979589675136	0.0	0.10973849106437128
	JACXVK010000155.1_cluster_1	16179	32713	Primary	#	PF00270	DEAD	DEAD/DEAH box helicase			0.0387295410643308	0.48102698010112466	0.11400713163151432	0.05101694741012319	0.050000000000000044	0.01537210181354598
	JACXVK010000289.1_cluster_1	256370	270371	Primary	#	PF00107	ADH_zinc_N	Zinc-binding dehydrogenase			0.12151515151515158	0.20630781499202555	0.2960845295055822	0.017480063795853207	0.030000000000000027	0.25291068580542264
	JACXVK010000289.1_cluster_2	306425	344592	Bgc	Polyketide	PF00072	Response_reg	Response regulator receiver domain			0.010000000000000009	0.17000000000000004	0.9299999999999999	0.0	0.0	0.030000000000000027
	JACXVK010000289.1_cluster_5	543229	558574	Primary	#	PF00004	AAA	ATPase family associated with various cellular activities (AAA)			0.03349576776435059	0.14862694820556976	0.16476642443424372	0.12549706459060672	0.0	0.4250307782300936
	JACXVK010000289.1_cluster_6	636300	643482	Bgc	NRP	PF00743	FMO-like	Flavin-binding monooxygenase-like			0.020000000000000018	0.88	0.0	0.0	0.0	0.0
	JACXVK010000289.1_cluster_7	661401	675105	Primary	#	PF00067	p450	Cytochrome P450			0.05608417472938443	0.19165349366406081	0.20730029931448102	0.2335357321671444	0.0	0.11488041741334887
	JACXVK010000289.1_cluster_8	814570	830645	Bgc	Terpene	PF01565	FAD_binding_4	FAD binding domain			0.0006249999999999867	0.003750000000000031	0.1299885225069055	0.0031250000000000444	0.051955849705849766	0.6813990515203752
	JACXVK010000289.1_cluster_9	847384	899689	Primary	#	PF00010	HLH	Helix-loop-helix DNA-binding domain			0.050854424537388754	0.2534773715802555	0.1891191441142206	0.09476496275169877	0.35	0.1359927157272588
	JACXVK010000289.1_cluster_10	934545	983117	Primary	#	PF00098	zf-CCHC	Zinc knuckle			0.06512000958738018	0.10615134793736092	0.1615899488025463	0.2875504205418916	0.14	0.06605425579686997
	JACXVK010000371.1_cluster_1	63053	96840	Primary	#	PF00106	adh_short	short chain dehydrogenase			0.04989192198447512	0.22863998706727184	0.24992836820922681	0.20330074679052468	0.010000000000000009	0.13868255258751105
	JACXVK010000371.1_cluster_2	110831	129528	Bgc	Polyketide	PF02515	CoA_transf_3	CoA-transferase family III			0.010000000000000009	0.1466666666666666	0.94	0.0	0.010000000000000009	0.010000000000000009
	JACXVK010000428.1_cluster_1	50859	64419	Primary	#	PF01131	Topoisom_bac	DNA topoisomerase			0.04618755855613543	0.40437231329502576	0.37366582105913904	0.15704760504243775	0.030000000000000027	0.08810754172253576
PT_strain_LQA.fasta	JAHAMI010000002.1_cluster_1	174067	182534	Primary	#	PF00106	adh_short	short chain dehydrogenase			0.05076148720186646	0.23211824793683722	0.2523196725570529	0.20569205113835087	0.010000000000000009	0.13998690041359807
	JAHAMI010000002.1_cluster_2	196523	224082	Bgc	Polyketide	PF02515	CoA_transf_3	CoA-transferase family III			0.010000000000000009	0.20999999999999996	0.9299999999999999	0.0	0.010000000000000009	0.0
	JAHAMI010000002.1_cluster_3	292683	306247	Primary	#	PF00701	DHDPS	Dihydrodipicolinate synthetase family			0.04618755855613543	0.40437231329502576	0.37366582105913904	0.15704760504243775	0.030000000000000027	0.08810754172253576
	JAHAMI010000002.1_cluster_4	433172	455226	Primary	#	PF00010	HLH	Helix-loop-helix DNA-binding domain			0.07867269913109143	0.23450161758595767	0.25162467097164254	0.19024621867498026	0.0	0.09612969957514494
	JAHAMI010000002.1_cluster_5	464144	490523	Primary	#	PF00153	Mito_carr	Mitochondrial carrier protein			0.03426637733348281	0.08444695898138532	0.18547409661386216	0.019713522899709957	0.07984004884004892	0.37138000723661546
	JAHAMI010000002.1_cluster_6	577536	591622	Primary	#	PF00501	AMP-binding	AMP-binding enzyme			0.05626045619019715	0.24518731260730586	0.264578537889706	0.2160222343983953	0.0	0.10992872254926
	JAHAMI010000002.1_cluster_8	690765	692655	Primary	#	PF00026	Asp	Eukaryotic aspartyl protease			0.018389286962018137	0.22336796324859176	0.047550841398761756	0.04557775771138295	0.040000000000000036	0.017689843626958357
	JAHAMI010000002.1_cluster_9	711176	722395	Primary	#	PF00067	p450	Cytochrome P450			0.11897182949078666	0.10845324966415348	0.2619024620715469	0.09045106925077218	0.014725330225330291	0.18860838329387664
	JAHAMI010000002.1_cluster_10	738183	749724	Primary	#	PF00010	HLH	Helix-loop-helix DNA-binding domain			0.11928432949078671	0.11064074966415349	0.23377746207154682	0.09295106925077223	0.014725330225330291	0.1592333832938766
	JAHAMI010000002.1_cluster_11	800678	814936	Primary	#	PF00083	Sugar_tr	Sugar (and other) transporter			0.016926136128432634	0.05345455876270466	0.05639497118013215	0.034639864495408124	0.0	0.07554203898151846
	JAHAMI010000002.1_cluster_12	833518	841354	Primary	#	PF01145	Band_7	SPFH domain / Band 7 family			0.04888770711056256	0.05664824904941168	0.12141658855336412	0.04949492594004867	0.030000000000000027	0.13918628227692265
	JAHAMI010000002.1_cluster_14	1037685	1062088	Primary	#	PF00004	AAA	ATPase family associated with various cellular activities (AAA)			0.029824765551613175	0.12588412576001784	0.24909686048435487	0.1058632911713373	0.030000000000000027	0.11828641017373309
	JAHAMI010000002.1_cluster_15	1071014	1109327	Primary	#	PF00441	Acyl-CoA_dh_1	Acyl-CoA dehydrogenase, C-terminal domain			0.02319121876363983	0.29249448583187376	0.3170197347784385	0.11775792081957759	0.020000000000000018	0.0554275437106706
	JAHAMI010000002.1_cluster_16	1400770	1405322	Bgc	Saccharide	PF04082	Fungal_trans	Fungal specific transcription factor domain			0.009544970118372853	0.051903790036748054	0.08558246104351852	0.03446916623281582	0.64	0.013892001849766467
	JAHAMI010000002.1_cluster_17	1413623	1429912	Primary	#	PF00106	adh_short	short chain dehydrogenase			0.08233532056993975	0.23331346370849948	0.2900973021291169	0.20785186439819003	0.0	0.10270769008262348
	JAHAMI010000002.1_cluster_18	1439639	1457601	Primary	#	PF00225	Kinesin	Kinesin motor domain			0.18636768985056207	0.09509228922660029	0.1775402148886378	0.13134832334937874	0.010000000000000009	0.2361095950526828
	JAHAMI010000002.1_cluster_20	1536640	1557357	Primary	#	PF00083	Sugar_tr	Sugar (and other) transporter			0.06593968086942192	0.2567890782206993	0.2656058283937406	0.21718173956952835	0.0	0.10937911903454023
	JAHAMI010000002.1_cluster_22	1637272	1749592	Primary	#	PF00153	Mito_carr	Mitochondrial carrier protein			0.11126108374384247	0.06852666523880913	0.1485759263225529	0.02006939387449136	0.030000000000000027	0.25345084600556855
	JAHAMI010000002.1_cluster_23	1767372	1787171	Primary	#	PF00394	Cu-oxidase	Multicopper oxidase			0.0394566777051496	0.17371358066857467	0.19583255965705137	0.15115295130432005	0.0	0.09949780904366579
	JAHAMI010000002.1_cluster_24	1833840	1846783	Primary	#	PF00153	Mito_carr	Mitochondrial carrier protein			0.04520998707054469	0.2345374130106257	0.2216345462602216	0.21022995455608529	0.0	0.09007364516954641
	JAHAMI010000002.1_cluster_25	1873167	1902708	Primary	#	PF00276	Ribosomal_L23	Ribosomal protein L23			0.05354048650471033	0.23807146754619213	0.26595031421882975	0.21033678437328018	0.0	0.10700218016622198
	JAHAMI010000002.1_cluster_28	2341712	2360165	Primary	#	PF00956	NAP	Nucleosome assembly protein (NAP)			0.029605069191595224	0.1653638445715635	0.34421998785296315	0.26120134251054394	0.0	0.10992750495767456
	JAHAMI010000002.1_cluster_29	2394457	2412175	Primary	#	PF00892	EamA	EamA-like transporter family			0.016949983384234923	0.11466924776690424	0.16228550949981735	0.08342857354926747	0.030000000000000027	0.06480124146161548
	JAHAMI010000002.1_cluster_30	2434768	2444861	Primary	#	PF00004	AAA	ATPase family associated with various cellular activities (AAA)			0.04292080819739641	0.27632808896363326	0.1954283935710741	0.16234979589675136	0.0	0.10973849106437128
	JAHAMI010000013.1_cluster_1	68772	89382	Primary	#	PF00072	Response_reg	Response regulator receiver domain			0.04441889237242802	0.22369113805641416	0.21426720763295282	0.17401061683327312	0.0	0.10525296736698853
	JAHAMI010000013.1_cluster_4	287502	325612	Bgc	Polyketide	PF00107	ADH_zinc_N	Zinc-binding dehydrogenase			0.010000000000000009	0.17000000000000004	0.9299999999999999	0.0	0.0	0.030000000000000027
	JAHAMI010000013.1_cluster_5	361647	375655	Primary	#	PF00501	AMP-binding	AMP-binding enzyme			0.12151515151515158	0.20630781499202555	0.2960845295055822	0.017480063795853207	0.030000000000000027	0.25291068580542264
	JAHAMI010000013.1_cluster_6	648137	664672	Primary	#	PF00106	adh_short	short chain dehydrogenase			0.0387295410643308	0.48102698010112466	0.11400713163151432	0.05101694741012319	0.050000000000000044	0.01537210181354598
	JAHAMI010000023.1_cluster_1	4279	28151	Primary	#	PF00135	COesterase	Carboxylesterase family			0.021903502677279252	0.05956285700720343	0.39507829303564	0.09985678062975922	0.010000000000000009	0.2897669367067399
	JAHAMI010000023.1_cluster_2	78914	92067	Primary	#	PF00153	Mito_carr	Mitochondrial carrier protein			0.13966003666431148	0.18394963460272395	0.3312985820859279	0.2313071062246509	0.0	0.058127286208709106
	JAHAMI010000023.1_cluster_4	234231	240198	Primary	#	PF00083	Sugar_tr	Sugar (and other) transporter			0.06626045619019716	0.24653982178723244	0.2652945721614317	0.21711158568358502	0.0	0.11030203956272389
	JAHAMI010000023.1_cluster_7	400998	420163	Primary	#	PF00743	FMO-like	Flavin-binding monooxygenase-like			0.004122599939167304	0.02116338988986144	0.2549951446013151	0.016711969130169813	0.0	0.18591768101399953
	JAHAMI010000039.1_cluster_1	68050	82048	Primary	#	PF00067	p450	Cytochrome P450			0.05608417472938443	0.19165349366406081	0.20730029931448102	0.2335357321671444	0.0	0.11488041741334887
Ptm_strain_SG1.fasta	OCTF02000002.1_cluster_1	82	107322	Bgc	NRP;Polyketide	PF00083	Sugar_tr	Sugar (and other) transporter			0.040000000000000036	0.52	0.77	0.0	0.020000000000000018	0.020000000000000018
	OCTF02000002.1_cluster_2	127545	146671	Primary	#	PF00092	VWA	von Willebrand factor type A domain			0.004122599939167304	0.02116338988986144	0.2549951446013151	0.016711969130169813	0.0	0.18591768101399953
	OCTF02000002.1_cluster_5	308126	323164	Primary	#	PF00135	COesterase	Carboxylesterase family			0.06434083527057621	0.24048892673633748	0.2590594019262614	0.21146890404090346	0.0	0.13597420523488946
	OCTF02000002.1_cluster_7	454367	467557	Primary	#	PF00106	adh_short	short chain dehydrogenase			0.13966003666431148	0.18394963460272395	0.3312985820859279	0.2313071062246509	0.0	0.058127286208709106
	OCTF02000002.1_cluster_8	518287	750005	Primary	#	PF00892	EamA	EamA-like transporter family			0.01402866099417821	0.045434412663797996	0.33972796394010796	0.06721672929768885	0.030000000000000027	0.2856384859518293
	OCTF02000002.1_cluster_11	966785	976820	Primary	#	PF00956	NAP	Nucleosome assembly protein (NAP)			0.04292080819739641	0.27632808896363326	0.1954283935710741	0.16234979589675136	0.0	0.10973849106437128
	OCTF02000002.1_cluster_12	1000868	1017135	Primary	#	PF00587	tRNA-synt_2b	tRNA synthetase class II core domain (G, H, P, S and T)			0.018195576803741287	0.11927559324281489	0.1769976129075731	0.08537921984773977	0.040000000000000036	0.0669164000985133
	OCTF02000002.1_cluster_13	1028396	1041997	Primary	#	PF00276	Ribosomal_L23	Ribosomal protein L23			0.05229982574946401	0.27433009793494345	0.24176122337566497	0.19400461359386822	0.0	0.09971929732892315
	OCTF02000002.1_cluster_14	1051403	1069837	Primary	#	PF00153	Mito_carr	Mitochondrial carrier protein			0.07128015262622311	0.17154589066586312	0.34246398882325724	0.1742461266467693	0.0	0.14271885307999554
	OCTF02000002.1_cluster_17	1511964	1541116	Primary	#	PF00394	Cu-oxidase	Multicopper oxidase			0.05626045619019715	0.248908242839864	0.2671366774245897	0.21974316463095345	0.0	0.11109151324693445
	OCTF02000002.1_cluster_18	1570679	1580408	Primary	#	PF00083	Sugar_tr	Sugar (and other) transporter			0.048048082117761015	0.220491322426159	0.23776973818184288	0.2193283388135352	0.0	0.0940759032674664
	OCTF02000002.1_cluster_19	1664713	1715307	Primary	#	PF00106	adh_short	short chain dehydrogenase			0.11126108374384247	0.06852666523880913	0.1485759263225529	0.02006939387449136	0.030000000000000027	0.25345084600556855
	OCTF02000002.1_cluster_23	1895167	1913107	Primary	#	PF04082	Fungal_trans	Fungal specific transcription factor domain			0.18636768985056207	0.09509228922660029	0.1775402148886378	0.13134832334937874	0.010000000000000009	0.2361095950526828
	OCTF02000002.1_cluster_24	1922822	1939114	Primary	#	PF00441	Acyl-CoA_dh_1	Acyl-CoA dehydrogenase, C-terminal domain			0.08233532056993975	0.23331346370849948	0.2900973021291169	0.20785186439819003	0.0	0.10270769008262348
	OCTF02000002.1_cluster_25	1947400	1951952	Bgc	Saccharide	PF00004	AAA	ATPase family associated with various cellular activities (AAA)			0.009544970118372853	0.051903790036748054	0.08558246104351852	0.03446916623281582	0.64	0.013892001849766467
	OCTF02000002.1_cluster_26	2244724	2282837	Primary	#	PF01145	Band_7	SPFH domain / Band 7 family			0.02132117450335158	0.280936335346894	0.3051140939459682	0.10866252577296309	0.020000000000000018	0.0616765313742923
	OCTF02000002.1_cluster_27	2291772	2316183	Primary	#	PF00067	p450	Cytochrome P450			0.029824765551613175	0.12588412576001784	0.24909686048435487	0.1058632911713373	0.030000000000000027	0.11828641017373309
	OCTF02000002.1_cluster_28	2448737	2451688	Bgc	Terpene	PF00083	Sugar_tr	Sugar (and other) transporter			0.0006249999999999867	0.003750000000000031	0.14033484285322573	0.0031250000000000444	0.051955849705849766	0.6670123271336508
	OCTF02000002.1_cluster_29	2512690	2520522	Primary	#	PF00010	HLH	Helix-loop-helix DNA-binding domain			0.04888770711056256	0.05664824904941168	0.12141658855336412	0.04949492594004867	0.030000000000000027	0.13918628227692265
	OCTF02000002.1_cluster_30	2539113	2553322	Primary	#	PF00067	p450	Cytochrome P450			0.016301136128432647	0.050954558762704605	0.052644971180132116	0.04307736449540811	0.010000000000000009	0.07491703898151836
	OCTF02000002.1_cluster_31	2604209	2615752	Primary	#	PF00026	Asp	Eukaryotic aspartyl protease			0.11928432949078671	0.11064074966415349	0.23377746207154682	0.09295106925077223	0.014725330225330291	0.1592333832938766
	OCTF02000002.1_cluster_32	2631548	2642761	Primary	#	PF00010	HLH	Helix-loop-helix DNA-binding domain			0.11897182949078666	0.10845324966415348	0.2619024620715469	0.09045106925077218	0.014725330225330291	0.18860838329387664
	OCTF02000002.1_cluster_33	2661291	2688518	Bgc	NRP	PF00701	DHDPS	Dihydrodipicolinate synthetase family			0.15000000000000002	0.55	0.31000000000000005	0.010000000000000009	0.020000000000000018	0.050000000000000044
	OCTF02000002.1_cluster_34	2865631	2891973	Primary	#	PF02515	CoA_transf_3	CoA-transferase family III			0.03426637733348281	0.08444695898138532	0.18547409661386216	0.019713522899709957	0.07984004884004892	0.37138000723661546
	OCTF02000002.1_cluster_35	2900864	2922829	Primary	#	PF00078	RVT_1	Reverse transcriptase (RNA-dependent DNA polymerase)			0.07867269913109143	0.23450161758595767	0.25162467097164254	0.19024621867498026	0.0	0.09612969957514494
	OCTF02000002.1_cluster_36	3041951	3055511	Primary	#	PF00106	adh_short	short chain dehydrogenase			0.04618755855613543	0.40437231329502576	0.37366582105913904	0.15704760504243775	0.030000000000000027	0.08810754172253576
	OCTF02000002.1_cluster_37	3123939	3171934	Bgc	Polyketide	PF00098	zf-CCHC	Zinc knuckle			0.010000000000000009	0.20999999999999996	0.9299999999999999	0.0	0.010000000000000009	0.0
	OCTF02000002.1_cluster_38	3185925	3219712	Primary	#	PF00501	AMP-binding	AMP-binding enzyme			0.04989192198447512	0.22863998706727184	0.24992836820922681	0.20330074679052468	0.010000000000000009	0.13868255258751105
	OCTF02000002.1_cluster_40	3583213	3599747	Primary	#	PF00107	ADH_zinc_N	Zinc-binding dehydrogenase			0.0387295410643308	0.48102698010112466	0.11400713163151432	0.05101694741012319	0.050000000000000044	0.01537210181354598
	OCTF02000002.1_cluster_42	3872582	3886591	Primary	#	PF00072	Response_reg	Response regulator receiver domain			0.12151515151515158	0.20630781499202555	0.2960845295055822	0.017480063795853207	0.030000000000000027	0.25291068580542264
	OCTF02000002.1_cluster_43	3922740	3960934	Bgc	Polyketide	PF00004	AAA	ATPase family associated with various cellular activities (AAA)			0.010000000000000009	0.10999999999999999	0.96	0.0	0.010000000000000009	0.040000000000000036
	OCTF02000002.1_cluster_46	4159725	4175066	Primary	#	PF00743	FMO-like	Flavin-binding monooxygenase-like			0.03349576776435059	0.14862694820556976	0.16476642443424372	0.12549706459060672	0.0	0.4250307782300936
	OCTF02000002.1_cluster_47	4247066	4406822	Bgc	NRP	PF00106	adh_short	short chain dehydrogenase			0.03323790322580633	0.6102379032258065	0.14233064516129035	0.018185483870967634	0.07999999999999996	0.09297782258064513
	OCTF02000002.1_cluster_48	4419977	4433681	Primary	#	PF00892	EamA	EamA-like transporter family			0.05608417472938443	0.19165349366406081	0.20730029931448102	0.2335357321671444	0.0	0.11488041741334887
Ptt_15A.fasta	VBVL01000013.1_cluster_3	262105	272808	Primary	#	PF00078	RVT_1	Reverse transcriptase (RNA-dependent DNA polymerase)			0.03024794507187223	0.14453412101096863	0.14809939010286943	0.12456100518280433	0.030000000000000027	0.08533181783002519
	VBVL01000026.1_cluster_1	32930	241017	Primary	#	PF00078	RVT_1	Reverse transcriptase (RNA-dependent DNA polymerase)			0.13846377308248958	0.08192116922199133	0.08872519166613746	0.09499402526393586	0.29000000000000004	0.19678118833634994
	VBVL01000089.1_cluster_1	2	25959	Bgc	NRP	PF00106	adh_short	short chain dehydrogenase			0.04323790322580634	0.6671129032258065	0.1185806451612903	0.015997983870967736	0.06000000000000005	0.09266532258064519
	VBVM01000005.1_cluster_1	131978	359141	Primary	#	PF00135	COesterase	Carboxylesterase family			0.04269374454946151	0.3417295590072359	0.18368544794588348	0.02851468404553703	0.020000000000000018	0.13207585971197588
	VBVM01000005.1_cluster_2	409761	423098	Primary	#	PF00078	RVT_1	Reverse transcriptase (RNA-dependent DNA polymerase)			0.13966003666431148	0.18394963460272395	0.3312985820859279	0.2313071062246509	0.0	0.058127286208709106
	VBVM01000005.1_cluster_6	968998	1050780	Primary	#	PF00078	RVT_1	Reverse transcriptase (RNA-dependent DNA polymerase)			0.12511105108519582	0.05933435322529945	0.066001571795681	0.07964425594531732	0.24	0.3466535632074179
	VBVM01000078.1_cluster_1	8161	13197	Primary	#	PF00005	ABC_tran	ABC transporter			0.10176671420741212	0.09632917813774011	0.10552590436932685	0.11138738164955231	0.29000000000000004	0.2019771667645266
	VBVM01000078.1_cluster_2	360254	378247	Primary	#	PF00583	Acetyltransf_1	Acetyltransferase (GNAT) family			0.03609065204533235	0.11258542103964242	0.14010445326171317	0.056682512177066546	0.010000000000000009	0.03138005351957307
	VBVM01000078.1_cluster_3	432083	444519	Primary	#	PF00153	Mito_carr	Mitochondrial carrier protein			0.06951140893148589	0.25599214394321124	0.2695742605946465	0.16107188743230483	0.0	0.08156906073844394
	VBVM01000078.1_cluster_4	507705	520625	Primary	#	PF00070	Pyr_redox	Pyridine nucleotide-disulphide oxidoreductase			0.08103958556832225	0.22641586634031408	0.27272131192959714	0.20255677633839597	0.0	0.12873636199364824
	VBVM01000078.1_cluster_5	567646	581051	Primary	#	PF04000	Sas10_Utp3	Sas10/Utp3/C1D family			0.020506583733431394	0.12861139848729064	0.24296049684799126	0.0981360184440645	0.040000000000000036	0.08851368290100592
	VBVM01000078.1_cluster_6	622463	632296	Primary	#	PF00026	Asp	Eukaryotic aspartyl protease			0.042332557684328864	0.18377552483229787	0.20018940538285146	0.1623661529981425	0.0	0.0781004374910057
	VBVM01000078.1_cluster_7	678255	930588	Bgc	NRP;Polyketide	PF00005	ABC_tran	ABC transporter			0.010000000000000009	0.53	0.8	0.0	0.010000000000000009	0.0
	VBVM01000078.1_cluster_9	1147394	1194244	Bgc	NRP	PF00067	p450	Cytochrome P450			0.0	0.77	0.10999999999999999	0.020000000000000018	0.0	0.0
	VBVM01000078.1_cluster_10	1212872	1295975	Bgc	NRP;Polyketide	PF00493	MCM	MCM P-loop domain			0.0	0.6799999999999999	0.7	0.0	0.030000000000000027	0.040000000000000036
	VBVM01000078.1_cluster_11	1373893	1392862	Bgc	NRP;Polyketide	PF00083	Sugar_tr	Sugar (and other) transporter			0.021294165333426762	0.5041188428331352	0.5168812165899825	0.0853181297535861	0.010000000000000009	0.049463411407396185
	VBVM01000078.1_cluster_12	1550143	1580620	Primary	#	PF00106	adh_short	short chain dehydrogenase			0.0392643391272649	0.09039190248936224	0.1453734310979775	0.05766342503755073	0.020000000000000018	0.07378006341118659
	VBVM01000078.1_cluster_13	1623552	1642455	Primary	#	PF00005	ABC_tran	ABC transporter			0.03389288554766423	0.1943906392730389	0.30563590304292376	0.052339492395440224	0.020000000000000018	0.1809259934408728
	VBVM01000078.1_cluster_14	1684321	1696424	Bgc	RiPP	PF00067	p450	Cytochrome P450			0.0017939967617387476	0.09475406362082373	0.01057766141216343	0.7851137904083206	0.030000000000000027	0.03341608408649077
	VBVM01000078.1_cluster_15	1716873	1742088	Primary	#	PF00153	Mito_carr	Mitochondrial carrier protein			0.060208386810381986	0.1716226282962553	0.22358559698215574	0.11403230760651528	0.008666666666666711	0.19482164626821186
	VBVM01000078.1_cluster_18	2044408	2067068	Primary	#	PF00005	ABC_tran	ABC transporter			0.08860971522291228	0.17055775932483497	0.39581479023248567	0.23558559963522085	0.0	0.06537917189803988
	VBVM01000078.1_cluster_19	2086297	2136997	Primary	#	PF00225	Kinesin	Kinesin motor domain			0.06903696011433214	0.10793062332381897	0.13804853834364506	0.19903905513622633	0.055333333333333345	0.2033582004818275
	VBVM01000078.1_cluster_20	2200232	2218552	Primary	#	PF01979	Amidohydro_1	Amidohydrolase family			0.023363509826299533	0.12114663134111059	0.20407941132051277	0.1090933668283478	0.040000000000000036	0.09490040136959943
	VBVM01000078.1_cluster_21	2303786	2319628	Primary	#	PF01266	DAO	FAD dependent oxidoreductase			0.046535308815716214	0.16365179009138164	0.23306638717686667	0.12060068401375246	0.030000000000000027	0.08133709377818465
	VBVM01000078.1_cluster_22	2419090	2430320	Primary	#	PF00026	Asp	Eukaryotic aspartyl protease			0.2151321788113364	0.1583970888364149	0.3157765675336367	0.09510265845192578	0.010000000000000009	0.08573682821452178
	VBVM01000078.1_cluster_23	2442783	2453802	Primary	#	PF00135	COesterase	Carboxylesterase family			0.05149034786669904	0.31394613804806937	0.3940766421157007	0.045422715803851155	0.07999999999999996	0.07162665978120386
	VBVM01000078.1_cluster_24	2515390	2539650	Primary	#	PF00107	ADH_zinc_N	Zinc-binding dehydrogenase			0.07796749003094927	0.17255221729127856	0.22492153808906123	0.1388443806756371	0.0	0.09977400047326823
	VBVM01000078.1_cluster_25	2628392	2654281	Bgc	NRP	PF00153	Mito_carr	Mitochondrial carrier protein			0.010000000000000009	0.88	0.09999999999999998	0.040000000000000036	0.030000000000000027	0.0
	VBVM01000078.1_cluster_26	2691215	2703011	Primary	#	PF00557	Peptidase_M24	Metallopeptidase family M24			0.02082683982683986	0.00882034632034645	0.10902705627705633	0.10233225108225108	0.0	0.3512597402597405
	VBVM01000078.1_cluster_27	2720791	2736369	Primary	#	PF00005	ABC_tran	ABC transporter			0.08041940990402907	0.24483851804605383	0.2707554559122707	0.20285525065157628	0.0	0.10039109901603249
	VBVM01000078.1_cluster_29	2963853	2972064	Primary	#	PF00501	AMP-binding	AMP-binding enzyme			0.030000000000000027	0.48	0.12	0.020000000000000018	0.0	0.06999999999999995
	VBVM01000078.1_cluster_31	3012728	3023099	Primary	#	PF00122	E1-E2_ATPase	E1-E2 ATPase			0.04161026880539065	0.020518159780551604	0.09133611778576367	0.24947216492653157	0.010000000000000009	0.1038950614658718
	VBVM01000078.1_cluster_32	3169666	3180368	Primary	#	PF00892	EamA	EamA-like transporter family			0.03024794507187223	0.14453412101096863	0.14809939010286943	0.12456100518280433	0.030000000000000027	0.08533181783002519
	VBVM01000078.1_cluster_33	3203775	3220049	Primary	#	PF00956	NAP	Nucleosome assembly protein (NAP)			0.018195576803741287	0.11927559324281489	0.1769976129075731	0.08537921984773977	0.040000000000000036	0.0669164000985133
	VBVM01000078.1_cluster_34	3231327	3244917	Primary	#	PF00587	tRNA-synt_2b	tRNA synthetase class II core domain (G, H, P, S and T)			0.05229982574946401	0.27433009793494345	0.24176122337566497	0.19400461359386822	0.0	0.09971929732892315
	VBVM01000078.1_cluster_35	3254324	3272960	Primary	#	PF00276	Ribosomal_L23	Ribosomal protein L23			0.07128015262622311	0.17154589066586312	0.34246398882325724	0.1742461266467693	0.0	0.14271885307999554
	VBVM01000078.1_cluster_37	3775207	3787488	Primary	#	PF00026	Asp	Eukaryotic aspartyl protease			0.024665743598324963	0.14817352922181637	0.2293417494957073	0.11620937966592637	0.040000000000000036	0.07903274595209764
	VBVM01000078.1_cluster_38	3820577	3849766	Primary	#	PF00153	Mito_carr	Mitochondrial carrier protein			0.05626045619019715	0.248908242839864	0.2671366774245897	0.21974316463095345	0.0	0.11109151324693445
	VBVM01000078.1_cluster_39	3879251	3888988	Primary	#	PF00394	Cu-oxidase	Multicopper oxidase			0.048048082117761015	0.220491322426159	0.23776973818184288	0.2193283388135352	0.0	0.0940759032674664
	VBVM01000078.1_cluster_40	3935664	3955458	Primary	#	PF00153	Mito_carr	Mitochondrial carrier protein			0.0394566777051496	0.17371358066857467	0.19583255965705137	0.15115295130432005	0.0	0.09949780904366579
	VBVM01000078.1_cluster_41	3973280	4026450	Primary	#	PF00083	Sugar_tr	Sugar (and other) transporter			0.11126108374384247	0.06852666523880913	0.1485759263225529	0.02006939387449136	0.030000000000000027	0.26345084600556856
	VBVM01000078.1_cluster_45	4204321	4222209	Primary	#	PF00106	adh_short	short chain dehydrogenase			0.18636768985056207	0.09509228922660029	0.1775402148886378	0.13134832334937874	0.010000000000000009	0.2361095950526828
	VBVM01000078.1_cluster_46	4231926	4248210	Primary	#	PF04082	Fungal_trans	Fungal specific transcription factor domain			0.08233532056993975	0.23331346370849948	0.2900973021291169	0.20785186439819003	0.0	0.10270769008262348
	VBVM01000078.1_cluster_47	4256504	4261056	Bgc	Saccharide	PF00441	Acyl-CoA_dh_1	Acyl-CoA dehydrogenase, C-terminal domain			0.009544970118372853	0.051903790036748054	0.08558246104351852	0.03446916623281582	0.64	0.013892001849766467
	VBVM01000078.1_cluster_48	4552635	4557269	Primary	#	PF00171	Aldedh	Aldehyde dehydrogenase family			0.04040480366431054	0.2585553865004777	0.419810258063826	0.16789651707002118	0.0	0.09025120417222698
	VBVM01000078.1_cluster_49	4599881	4624280	Primary	#	PF01145	Band_7	SPFH domain / Band 7 family			0.029824765551613175	0.12588412576001784	0.24909686048435487	0.1058632911713373	0.030000000000000027	0.11828641017373309
	VBVM01000078.1_cluster_50	4756454	4759403	Bgc	Terpene	PF00067	p450	Cytochrome P450			0.0006249999999999867	0.003750000000000031	0.14033484285322573	0.0031250000000000444	0.051955849705849766	0.6670123271336508
	VBVM01000078.1_cluster_51	4820383	4828224	Primary	#	PF00083	Sugar_tr	Sugar (and other) transporter			0.04888770711056256	0.05664824904941168	0.12141658855336412	0.04949492594004867	0.030000000000000027	0.13918628227692265
	VBVM01000078.1_cluster_52	4846802	4865707	Primary	#	PF00010	HLH	Helix-loop-helix DNA-binding domain			0.0151174626590449	0.07797496692596995	0.1072163997515605	0.03789369102602025	0.0	0.08324356959376322
	VBVM01000078.1_cluster_53	4911025	4922950	Primary	#	PF00067	p450	Cytochrome P450			0.11928432949078671	0.11064074966415349	0.23377746207154682	0.09295106925077223	0.014725330225330291	0.1592333832938766
	VBVM01000078.1_cluster_54	4938801	4949958	Primary	#	PF00026	Asp	Eukaryotic aspartyl protease			0.11897182949078666	0.10845324966415348	0.2619024620715469	0.09045106925077218	0.014725330225330291	0.18860838329387664
	VBVM01000078.1_cluster_55	4968466	4970299	Primary	#	PF00501	AMP-binding	AMP-binding enzyme			0.018389286962018137	0.22336796324859176	0.047550841398761756	0.04557775771138295	0.040000000000000036	0.017689843626958357
	VBVM01000078.1_cluster_56	4982250	4995693	Bgc	NRP	PF00106	adh_short	short chain dehydrogenase			0.10999999999999999	0.56	0.38	0.010000000000000009	0.0	0.050000000000000044
	VBVM01000078.1_cluster_57	5069399	5083469	Primary	#	PF00153	Mito_carr	Mitochondrial carrier protein			0.05626045619019715	0.24518731260730586	0.264578537889706	0.2160222343983953	0.0	0.10992872254926
	VBVM01000078.1_cluster_58	5279839	5308019	Primary	#	PF00010	HLH	Helix-loop-helix DNA-binding domain			0.03426637733348281	0.08444695898138532	0.18547409661386216	0.019713522899709957	0.07984004884004892	0.37138000723661546
	VBVM01000078.1_cluster_59	5316908	5436271	Primary	#	PF00078	RVT_1	Reverse transcriptase (RNA-dependent DNA polymerase)			0.07614796013542613	0.08540106279976645	0.1069835091953365	0.08664720571978834	0.31999999999999995	0.194640395231246
	VBVM01000078.1_cluster_60	5590194	5615264	Primary	#	PF00078	RVT_1	Reverse transcriptase (RNA-dependent DNA polymerase)			0.06591131979680231	0.0425373790782253	0.22083803934176738	0.04612815553259553	0.13	0.20947944915342998
	VBVM01000078.1_cluster_61	5654185	5667923	Primary	#	PF02515	CoA_transf_3	CoA-transferase family III			0.04618755855613543	0.40437231329502576	0.37366582105913904	0.15704760504243775	0.030000000000000027	0.08810754172253576
	VBVM01000078.1_cluster_62	5743841	5768306	Bgc	Polyketide	PF00106	adh_short	short chain dehydrogenase			0.010000000000000009	0.19999999999999996	0.94	0.0	0.020000000000000018	0.0
	VBVM01000078.1_cluster_63	5857993	5890600	Primary	#	PF00098	zf-CCHC	Zinc knuckle			0.04989192198447512	0.22863998706727184	0.24992836820922681	0.20330074679052468	0.010000000000000009	0.13868255258751105
	VBVM01000078.1_cluster_65	6236115	6252605	Primary	#	PF00501	AMP-binding	AMP-binding enzyme			0.0387295410643308	0.48102698010112466	0.11400713163151432	0.05101694741012319	0.050000000000000044	0.01537210181354598
	VBVM01000078.1_cluster_66	6524989	6535852	Primary	#	PF01266	DAO	FAD dependent oxidoreductase			0.1769217432350867	0.06093739210352456	0.10092339439158637	0.03466023950913455	0.0	0.34047905767179676
	VBVM01000078.1_cluster_67	6575073	6613241	Bgc	Polyketide	PF00072	Response_reg	Response regulator receiver domain			0.010000000000000009	0.17000000000000004	0.9299999999999999	0.0	0.0	0.030000000000000027
	VBVM01000078.1_cluster_70	6809784	6825109	Primary	#	PF00004	AAA	ATPase family associated with various cellular activities (AAA)			0.03349576776435059	0.14862694820556976	0.16476642443424372	0.12549706459060672	0.0	0.4250307782300936
	VBVM01000078.1_cluster_71	6900022	6928726	Bgc	NRP	PF00078	RVT_1	Reverse transcriptase (RNA-dependent DNA polymerase)			0.030000000000000027	0.79	0.14	0.0	0.010000000000000009	0.0
	VBVM01000080.1_cluster_1	4960	193508	Bgc	NRP	PF00743	FMO-like	Flavin-binding monooxygenase-like			0.0648179448058479	0.6418114479243512	0.16431869089933604	0.009968877841861845	0.06000000000000005	0.08593975085507355
	VBVM01000082.1_cluster_1	868	105367	Bgc	NRP	PF00078	RVT_1	Reverse transcriptase (RNA-dependent DNA polymerase)			0.040000000000000036	0.79	0.030000000000000027	0.0	0.030000000000000027	0.050000000000000044
	VBVM01000082.1_cluster_2	118787	468505	Primary	#	PF00078	RVT_1	Reverse transcriptase (RNA-dependent DNA polymerase)			0.05460019764958812	0.18238026896486526	0.19596743964075258	0.21427065041472704	0.06000000000000005	0.10010539803636487
	VFEN01000013.1_cluster_1	106272	264806	Primary	#	PF00078	RVT_1	Reverse transcriptase (RNA-dependent DNA polymerase)			0.11126963818402036	0.0946186518219505	0.10331830203014558	0.10783475007060483	0.31000000000000005	0.18962336559493576
Ptt_strain_HRS9139.fasta	WJSK01000002.1_cluster_1	57008	422701	Primary	#	PF00135	COesterase	Carboxylesterase family			0.07669232485219368	0.05010011062317954	0.08368863092008727	0.05246282468902097	0.25	0.27775833754168644
	WJSK01000002.1_cluster_5	806488	819830	Primary	#	PF00078	RVT_1	Reverse transcriptase (RNA-dependent DNA polymerase)			0.13966003666431148	0.18394963460272395	0.3312985820859279	0.2313071062246509	0.0	0.058127286208709106
	WJSK01000002.1_cluster_6	870484	1141662	Primary	#	PF00078	RVT_1	Reverse transcriptase (RNA-dependent DNA polymerase)			0.05323820915926192	0.28046821599453187	0.0912081339712918	0.060538277511961835	0.050000000000000044	0.2030468215994533
	WJSK01000002.1_cluster_9	1354964	1368842	Primary	#	PF00271	Helicase_C	Helicase conserved C-terminal domain			0.05054008856622094	0.18188624520012941	0.2133172897569574	0.1780107313681314	0.010000000000000009	0.10966979689423151
	WJSK01000002.1_cluster_10	1392216	1424008	Primary	#	PF00925	GTP_cyclohydro2	GTP cyclohydrolase II			0.01946833255676017	0.0973696550357751	0.16576910426810965	0.08236957065869943	0.020000000000000018	0.06637633097750784
	WJSK01000002.1_cluster_11	1442786	1461423	Primary	#	PF00276	Ribosomal_L23	Ribosomal protein L23			0.07128015262622311	0.17154589066586312	0.34246398882325724	0.1742461266467693	0.0	0.14271885307999554
	WJSK01000002.1_cluster_13	1856519	1868800	Primary	#	PF00026	Asp	Eukaryotic aspartyl protease			0.024665743598324963	0.14817352922181637	0.2293417494957073	0.11620937966592637	0.040000000000000036	0.07903274595209764
	WJSK01000002.1_cluster_14	1921066	1950260	Primary	#	PF00153	Mito_carr	Mitochondrial carrier protein			0.05626045619019715	0.248908242839864	0.2671366774245897	0.21974316463095345	0.0	0.11109151324693445
	WJSK01000002.1_cluster_15	1976541	1989638	Primary	#	PF00394	Cu-oxidase	Multicopper oxidase			0.04520998707054469	0.2345374130106257	0.2216345462602216	0.21022995455608529	0.0	0.09007364516954641
	WJSK01000002.1_cluster_16	2036347	2056143	Primary	#	PF00153	Mito_carr	Mitochondrial carrier protein			0.0394566777051496	0.17371358066857467	0.19583255965705137	0.15115295130432005	0.0	0.09949780904366579
	WJSK01000002.1_cluster_17	2073962	2124527	Primary	#	PF00083	Sugar_tr	Sugar (and other) transporter			0.1106896551724138	0.06738380809595201	0.14600449775112434	0.006926536731634236	0.030000000000000027	0.2625937031484259
	WJSK01000002.1_cluster_21	2304392	2322377	Primary	#	PF00106	adh_short	short chain dehydrogenase			0.18636768985056207	0.09509228922660029	0.1775402148886378	0.13134832334937874	0.010000000000000009	0.2361095950526828
	WJSK01000002.1_cluster_22	2332092	2348382	Primary	#	PF04082	Fungal_trans	Fungal specific transcription factor domain			0.08233532056993975	0.23331346370849948	0.2900973021291169	0.20785186439819003	0.0	0.10270769008262348
	WJSK01000002.1_cluster_23	2356659	2361211	Bgc	Saccharide	PF00441	Acyl-CoA_dh_1	Acyl-CoA dehydrogenase, C-terminal domain			0.009544970118372853	0.051903790036748054	0.08558246104351852	0.03446916623281582	0.64	0.013892001849766467
	WJSK01000002.1_cluster_24	2652890	2657525	Primary	#	PF00171	Aldedh	Aldehyde dehydrogenase family			0.04040480366431054	0.2585553865004777	0.419810258063826	0.16789651707002118	0.0	0.09025120417222698
	WJSK01000002.1_cluster_25	2700155	2724554	Primary	#	PF01145	Band_7	SPFH domain / Band 7 family			0.029824765551613175	0.12588412576001784	0.24909686048435487	0.1058632911713373	0.030000000000000027	0.11828641017373309
	WJSK01000002.1_cluster_27	2923984	2931824	Primary	#	PF00083	Sugar_tr	Sugar (and other) transporter			0.04888770711056256	0.05664824904941168	0.12141658855336412	0.04949492594004867	0.030000000000000027	0.13918628227692265
	WJSK01000002.1_cluster_28	2950405	2969312	Primary	#	PF00010	HLH	Helix-loop-helix DNA-binding domain			0.0151174626590449	0.07797496692596995	0.1072163997515605	0.03789369102602025	0.0	0.08324356959376322
	WJSK01000002.1_cluster_29	3014648	3026569	Primary	#	PF00067	p450	Cytochrome P450			0.11928432949078671	0.11064074966415349	0.23377746207154682	0.09295106925077223	0.014725330225330291	0.1592333832938766
	WJSK01000002.1_cluster_30	3042325	3053583	Primary	#	PF00026	Asp	Eukaryotic aspartyl protease			0.11897182949078666	0.10845324966415348	0.2619024620715469	0.09045106925077218	0.014725330225330291	0.18860838329387664
	WJSK01000002.1_cluster_31	3072091	3073981	Primary	#	PF00501	AMP-binding	AMP-binding enzyme			0.018389286962018137	0.22336796324859176	0.047550841398761756	0.04557775771138295	0.040000000000000036	0.017689843626958357
	WJSK01000002.1_cluster_32	3085876	3099321	Bgc	NRP	PF00153	Mito_carr	Mitochondrial carrier protein			0.10999999999999999	0.56	0.38	0.010000000000000009	0.0	0.050000000000000044
	WJSK01000002.1_cluster_33	3173256	3187318	Primary	#	PF00010	HLH	Helix-loop-helix DNA-binding domain			0.05626045619019715	0.24518731260730586	0.264578537889706	0.2160222343983953	0.0	0.10992872254926
	WJSK01000002.1_cluster_34	3435915	3462265	Primary	#	PF00701	DHDPS	Dihydrodipicolinate synthetase family			0.03426637733348281	0.08444695898138532	0.18547409661386216	0.019713522899709957	0.07984004884004892	0.37138000723661546
	WJSK01000002.1_cluster_35	3470939	3493224	Primary	#	PF02515	CoA_transf_3	CoA-transferase family III			0.07867269913109143	0.23450161758595767	0.25162467097164254	0.19024621867498026	0.0	0.09612969957514494
	WJSK01000002.1_cluster_37	3648863	3662422	Primary	#	PF00098	zf-CCHC	Zinc knuckle			0.04618755855613543	0.40437231329502576	0.37366582105913904	0.15704760504243775	0.030000000000000027	0.08810754172253576
	WJSK01000002.1_cluster_38	3733882	3908590	Bgc	Polyketide	PF00501	AMP-binding	AMP-binding enzyme			0.010000000000000009	0.20999999999999996	0.9299999999999999	0.0	0.010000000000000009	0.0
	WJSK01000002.1_cluster_40	4273342	4289834	Primary	#	PF00107	ADH_zinc_N	Zinc-binding dehydrogenase			0.0387295410643308	0.48102698010112466	0.11400713163151432	0.05101694741012319	0.050000000000000044	0.01537210181354598
	WJSK01000002.1_cluster_41	4590325	4604319	Primary	#	PF00072	Response_reg	Response regulator receiver domain			0.12151515151515158	0.20630781499202555	0.2960845295055822	0.017480063795853207	0.030000000000000027	0.25291068580542264
	WJSK01000002.1_cluster_42	4640307	4679524	Bgc	Polyketide	PF00106	adh_short	short chain dehydrogenase			0.010000000000000009	0.17000000000000004	0.9299999999999999	0.0	0.0	0.030000000000000027
	WJSK01000002.1_cluster_46	4887434	4902754	Primary	#	PF00004	AAA	ATPase family associated with various cellular activities (AAA)			0.03349576776435059	0.14862694820556976	0.16476642443424372	0.12549706459060672	0.0	0.4250307782300936
	WJSK01000002.1_cluster_47	4974891	5332243	Bgc	NRP	PF00078	RVT_1	Reverse transcriptase (RNA-dependent DNA polymerase)			0.030999999999999917	0.823	0.14225	0.0024999999999999467	0.06999999999999995	0.05075000000000007
	WJSK01000002.1_cluster_48	5345674	5429101	Primary	#	PF00078	RVT_1	Reverse transcriptase (RNA-dependent DNA polymerase)			0.08447600779469755	0.09660814836540377	0.1116723222986239	0.09831833416915503	0.28	0.16089336966023682
	WJSK01000002.1_cluster_49	5462666	5562072	Primary	#	PF00078	RVT_1	Reverse transcriptase (RNA-dependent DNA polymerase)			0.13052094519772905	0.0800428212382629	0.1371813964233669	0.08172183183779691	0.29000000000000004	0.21173346375064384
	WJSK01000062.1_cluster_1	4010	16101	Primary	#	PF00078	RVT_1	Reverse transcriptase (RNA-dependent DNA polymerase)			0.06458942875373341	0.14031601375245462	0.15944742176534188	0.15782818195718207	0.13	0.25312389351121933
Ptt_strain_HRS9122.fasta	WJSL01000002.1_cluster_1	16664	166246	Primary	#	PF00083	Sugar_tr	Sugar (and other) transporter			0.08588779372602251	0.0780831272202781	0.0869041264445588	0.09299226880646705	0.30000000000000004	0.2263515634484452
	WJSL01000002.1_cluster_2	350425	363953	Primary	#	PF00135	COesterase	Carboxylesterase family			0.0044256302421976645	0.02176945049592205	0.16651029611646673	0.12065136306956381	0.010000000000000009	0.20712980222612076
	WJSL01000002.1_cluster_6	727606	740949	Primary	#	PF00106	adh_short	short chain dehydrogenase			0.13966003666431148	0.18394963460272395	0.3312985820859279	0.2313071062246509	0.0	0.058127286208709106
	WJSL01000002.1_cluster_7	791609	1038995	Primary	#	PF00892	EamA	EamA-like transporter family			0.01402866099417821	0.045434412663797996	0.33972796394010796	0.06721672929768885	0.030000000000000027	0.2856384859518293
	WJSL01000002.1_cluster_10	1305317	1316092	Primary	#	PF00956	NAP	Nucleosome assembly protein (NAP)			0.03024794507187223	0.14453412101096863	0.14809939010286943	0.12456100518280433	0.030000000000000027	0.08533181783002519
	WJSL01000002.1_cluster_11	1339466	1355760	Primary	#	PF00587	tRNA-synt_2b	tRNA synthetase class II core domain (G, H, P, S and T)			0.018195576803741287	0.11927559324281489	0.1769976129075731	0.08537921984773977	0.040000000000000036	0.0669164000985133
	WJSL01000002.1_cluster_12	1367027	1380615	Primary	#	PF00276	Ribosomal_L23	Ribosomal protein L23			0.05229982574946401	0.27433009793494345	0.24176122337566497	0.19400461359386822	0.0	0.09971929732892315
	WJSL01000002.1_cluster_13	1390024	1408660	Primary	#	PF00153	Mito_carr	Mitochondrial carrier protein			0.07128015262622311	0.17154589066586312	0.34246398882325724	0.1742461266467693	0.0	0.14271885307999554
	WJSL01000002.1_cluster_16	1876066	1905242	Primary	#	PF00394	Cu-oxidase	Multicopper oxidase			0.05626045619019715	0.248908242839864	0.2671366774245897	0.21974316463095345	0.0	0.11109151324693445
	WJSL01000002.1_cluster_17	1931606	1944703	Primary	#	PF00153	Mito_carr	Mitochondrial carrier protein			0.04520998707054469	0.2345374130106257	0.2216345462602216	0.21022995455608529	0.0	0.09007364516954641
	WJSL01000002.1_cluster_18	1991414	2011204	Primary	#	PF00083	Sugar_tr	Sugar (and other) transporter			0.0394566777051496	0.17371358066857467	0.19583255965705137	0.15115295130432005	0.0	0.09949780904366579
	WJSL01000002.1_cluster_19	2029027	2079593	Primary	#	PF00106	adh_short	short chain dehydrogenase			0.12068965517241381	0.0897522291485836	0.15784660301428233	0.009558115679002666	0.030000000000000027	0.19338317683263628
	WJSL01000002.1_cluster_23	2259470	2277455	Primary	#	PF04082	Fungal_trans	Fungal specific transcription factor domain			0.18636768985056207	0.09509228922660029	0.1775402148886378	0.13134832334937874	0.010000000000000009	0.2361095950526828
	WJSL01000002.1_cluster_24	2304652	2320936	Primary	#	PF00441	Acyl-CoA_dh_1	Acyl-CoA dehydrogenase, C-terminal domain			0.08233532056993975	0.23331346370849948	0.2900973021291169	0.20785186439819003	0.0	0.10270769008262348
	WJSL01000002.1_cluster_25	2329228	2333780	Bgc	Saccharide	PF00171	Aldedh	Aldehyde dehydrogenase family			0.009544970118372853	0.051903790036748054	0.08558246104351852	0.03446916623281582	0.64	0.013892001849766467
	WJSL01000002.1_cluster_26	2625589	2630002	Primary	#	PF00078	RVT_1	Reverse transcriptase (RNA-dependent DNA polymerase)			0.04040480366431054	0.2585553865004777	0.419810258063826	0.16789651707002118	0.0	0.09025120417222698
	WJSL01000002.1_cluster_27	2672633	2697031	Primary	#	PF01145	Band_7	SPFH domain / Band 7 family			0.029824765551613175	0.12588412576001784	0.24909686048435487	0.1058632911713373	0.030000000000000027	0.11828641017373309
	WJSL01000002.1_cluster_29	2893333	2901174	Primary	#	PF00083	Sugar_tr	Sugar (and other) transporter			0.04888770711056256	0.05664824904941168	0.12141658855336412	0.04949492594004867	0.030000000000000027	0.13918628227692265
	WJSL01000002.1_cluster_30	2919754	2938659	Primary	#	PF00010	HLH	Helix-loop-helix DNA-binding domain			0.0151174626590449	0.07797496692596995	0.1072163997515605	0.03789369102602025	0.0	0.08324356959376322
	WJSL01000002.1_cluster_31	2984001	2995926	Primary	#	PF00067	p450	Cytochrome P450			0.11928432949078671	0.11064074966415349	0.23377746207154682	0.09295106925077223	0.014725330225330291	0.1592333832938766
	WJSL01000002.1_cluster_32	3011039	3022939	Primary	#	PF00026	Asp	Eukaryotic aspartyl protease			0.11897182949078666	0.10845324966415348	0.2619024620715469	0.09045106925077218	0.014725330225330291	0.18860838329387664
	WJSL01000002.1_cluster_33	3041448	3043338	Primary	#	PF00501	AMP-binding	AMP-binding enzyme			0.018389286962018137	0.22336796324859176	0.047550841398761756	0.04557775771138295	0.040000000000000036	0.017689843626958357
	WJSL01000002.1_cluster_34	3055233	3068677	Bgc	NRP	PF00153	Mito_carr	Mitochondrial carrier protein			0.10999999999999999	0.56	0.38	0.010000000000000009	0.0	0.050000000000000044
	WJSL01000002.1_cluster_35	3142674	3156737	Primary	#	PF00010	HLH	Helix-loop-helix DNA-binding domain			0.05626045619019715	0.24518731260730586	0.264578537889706	0.2160222343983953	0.0	0.10992872254926
	WJSL01000002.1_cluster_36	3243752	3270111	Primary	#	PF00701	DHDPS	Dihydrodipicolinate synthetase family			0.03426637733348281	0.08444695898138532	0.18547409661386216	0.019713522899709957	0.07984004884004892	0.37138000723661546
	WJSL01000002.1_cluster_37	3278994	3301055	Primary	#	PF02515	CoA_transf_3	CoA-transferase family III			0.07867269913109143	0.23450161758595767	0.25162467097164254	0.19024621867498026	0.0	0.09612969957514494
	WJSL01000002.1_cluster_38	3492139	3505698	Primary	#	PF00098	zf-CCHC	Zinc knuckle			0.04618755855613543	0.40437231329502576	0.37366582105913904	0.15704760504243775	0.030000000000000027	0.08810754172253576
	WJSL01000002.1_cluster_39	3583257	3731153	Bgc	Polyketide	PF00501	AMP-binding	AMP-binding enzyme			0.0	0.18999999999999995	0.92	0.0	0.0	0.0
	WJSL01000002.1_cluster_41	4100309	4116802	Primary	#	PF00106	adh_short	short chain dehydrogenase			0.0387295410643308	0.48102698010112466	0.11400713163151432	0.05101694741012319	0.050000000000000044	0.01537210181354598
	WJSL01000002.1_cluster_42	4395110	4409103	Primary	#	PF00107	ADH_zinc_N	Zinc-binding dehydrogenase			0.12151515151515158	0.20630781499202555	0.2960845295055822	0.017480063795853207	0.030000000000000027	0.25291068580542264
	WJSL01000002.1_cluster_43	4487612	4525797	Bgc	Polyketide	PF00072	Response_reg	Response regulator receiver domain			0.010000000000000009	0.17000000000000004	0.9299999999999999	0.0	0.0	0.030000000000000027
	WJSL01000002.1_cluster_46	4786248	4801573	Primary	#	PF00004	AAA	ATPase family associated with various cellular activities (AAA)			0.03349576776435059	0.14862694820556976	0.16476642443424372	0.12549706459060672	0.0	0.4250307782300936
	WJSL01000002.1_cluster_47	4871491	5260967	Bgc	NRP	PF00078	RVT_1	Reverse transcriptase (RNA-dependent DNA polymerase)			0.06099999999999994	0.783	0.14225	0.0024999999999999467	0.06999999999999995	0.06075000000000008
	WJSL01000002.1_cluster_48	5347626	5381607	Primary	#	PF00743	FMO-like	Flavin-binding monooxygenase-like			0.05568767477055647	0.1305062006581056	0.14713865258005965	0.17121151889582498	0.10999999999999999	0.22072190321729568
Ptt_strain_NB85.fasta	WJSM01000001.1_cluster_1	375886	389676	Primary	#	PF00078	RVT_1	Reverse transcriptase (RNA-dependent DNA polymerase)			0.05608417472938443	0.19165349366406081	0.20730029931448102	0.2335357321671444	0.0	0.11488041741334887
	WJSM01000001.1_cluster_2	455104	784575	Bgc	NRP	PF00004	AAA	ATPase family associated with various cellular activities (AAA)			0.030999999999999917	0.843	0.13224999999999998	0.0024999999999999467	0.050000000000000044	0.040750000000000064
	WJSM01000001.1_cluster_3	854495	869821	Primary	#	PF00072	Response_reg	Response regulator receiver domain			0.03349576776435059	0.14862694820556976	0.16476642443424372	0.12549706459060672	0.0	0.4250307782300936
	WJSM01000001.1_cluster_6	1066397	1104565	Bgc	Polyketide	PF00107	ADH_zinc_N	Zinc-binding dehydrogenase			0.010000000000000009	0.17000000000000004	0.9299999999999999	0.0	0.0	0.030000000000000027
	WJSM01000001.1_cluster_7	1178334	1192328	Primary	#	PF00501	AMP-binding	AMP-binding enzyme			0.12151515151515158	0.20630781499202555	0.2960845295055822	0.017480063795853207	0.030000000000000027	0.25291068580542264
	WJSM01000001.1_cluster_8	1470596	1487089	Primary	#	PF00098	zf-CCHC	Zinc knuckle			0.0387295410643308	0.48102698010112466	0.11400713163151432	0.05101694741012319	0.050000000000000044	0.01537210181354598
	WJSM01000001.1_cluster_10	1839759	1989067	Bgc	Polyketide	PF02515	CoA_transf_3	CoA-transferase family III			0.0	0.25	0.94	0.0	0.010000000000000009	0.0
	WJSM01000001.1_cluster_11	2078764	2092315	Primary	#	PF00701	DHDPS	Dihydrodipicolinate synthetase family			0.04618755855613543	0.40437231329502576	0.37366582105913904	0.15704760504243775	0.030000000000000027	0.08810754172253576
	WJSM01000001.1_cluster_12	2245124	2267410	Primary	#	PF00010	HLH	Helix-loop-helix DNA-binding domain			0.07867269913109143	0.23450161758595767	0.25162467097164254	0.19024621867498026	0.0	0.09612969957514494
	WJSM01000001.1_cluster_13	2276075	2302888	Primary	#	PF00153	Mito_carr	Mitochondrial carrier protein			0.03426637733348281	0.08444695898138532	0.18547409661386216	0.019713522899709957	0.07984004884004892	0.37138000723661546
	WJSM01000001.1_cluster_14	2389904	2403967	Primary	#	PF00501	AMP-binding	AMP-binding enzyme			0.05626045619019715	0.24518731260730586	0.264578537889706	0.2160222343983953	0.0	0.10992872254926
	WJSM01000001.1_cluster_15	2477943	2491388	Bgc	NRP	PF00026	Asp	Eukaryotic aspartyl protease			0.10999999999999999	0.56	0.38	0.010000000000000009	0.0	0.050000000000000044
	WJSM01000001.1_cluster_16	2503283	2505173	Primary	#	PF00067	p450	Cytochrome P450			0.018389286962018137	0.22336796324859176	0.047550841398761756	0.04557775771138295	0.040000000000000036	0.017689843626958357
	WJSM01000001.1_cluster_17	2523681	2534839	Primary	#	PF00010	HLH	Helix-loop-helix DNA-binding domain			0.11897182949078666	0.10845324966415348	0.2619024620715469	0.09045106925077218	0.014725330225330291	0.18860838329387664
	WJSM01000001.1_cluster_18	2550736	2562661	Primary	#	PF01145	Band_7	SPFH domain / Band 7 family			0.11928432949078671	0.11064074966415349	0.23377746207154682	0.09295106925077223	0.014725330225330291	0.1592333832938766
	WJSM01000001.1_cluster_19	2608011	2653340	Primary	#	PF00171	Aldedh	Aldehyde dehydrogenase family			0.029586997171414442	0.07357015574312353	0.12507328226533176	0.05381338435789862	0.010000000000000009	0.10245098815927567
	WJSM01000001.1_cluster_21	2849512	2873912	Primary	#	PF00106	adh_short	short chain dehydrogenase			0.029824765551613175	0.12588412576001784	0.24909686048435487	0.1058632911713373	0.030000000000000027	0.11828641017373309
	WJSM01000001.1_cluster_22	2917111	2921747	Primary	#	PF00441	Acyl-CoA_dh_1	Acyl-CoA dehydrogenase, C-terminal domain			0.04040480366431054	0.2585553865004777	0.419810258063826	0.16789651707002118	0.0	0.09025120417222698
	WJSM01000001.1_cluster_23	3213396	3217948	Bgc	Saccharide	PF04082	Fungal_trans	Fungal specific transcription factor domain			0.009544970118372853	0.051903790036748054	0.08558246104351852	0.03446916623281582	0.64	0.013892001849766467
	WJSM01000001.1_cluster_24	3226247	3242531	Primary	#	PF00106	adh_short	short chain dehydrogenase			0.08233532056993975	0.23331346370849948	0.2900973021291169	0.20785186439819003	0.0	0.10270769008262348
	WJSM01000001.1_cluster_25	3277057	3295042	Primary	#	PF00083	Sugar_tr	Sugar (and other) transporter			0.18636768985056207	0.09509228922660029	0.1775402148886378	0.13134832334937874	0.010000000000000009	0.2361095950526828
	WJSM01000001.1_cluster_29	3479472	3533950	Primary	#	PF00153	Mito_carr	Mitochondrial carrier protein			0.05284003111226354	0.08036877050196711	0.14989171579623717	0.022437814927123045	0.040000000000000036	0.30476663547925287
	WJSM01000001.1_cluster_30	3551774	3571577	Primary	#	PF00394	Cu-oxidase	Multicopper oxidase			0.0394566777051496	0.17371358066857467	0.19583255965705137	0.15115295130432005	0.0	0.09949780904366579
	WJSM01000001.1_cluster_31	3618292	3631390	Primary	#	PF00153	Mito_carr	Mitochondrial carrier protein			0.04520998707054469	0.2345374130106257	0.2216345462602216	0.21022995455608529	0.0	0.09007364516954641
	WJSM01000001.1_cluster_32	3657743	3686920	Primary	#	PF00026	Asp	Eukaryotic aspartyl protease			0.05626045619019715	0.248908242839864	0.2671366774245897	0.21974316463095345	0.0	0.11109151324693445
	WJSM01000001.1_cluster_33	3718175	3730462	Primary	#	PF00276	Ribosomal_L23	Ribosomal protein L23			0.024665743598324963	0.14817352922181637	0.2293417494957073	0.11620937966592637	0.040000000000000036	0.07903274595209764
	WJSM01000001.1_cluster_35	4186059	4204696	Primary	#	PF00925	GTP_cyclohydro2	GTP cyclohydrolase II			0.07128015262622311	0.17154589066586312	0.34246398882325724	0.1742461266467693	0.0	0.14271885307999554
	WJSM01000001.1_cluster_36	4223474	4255265	Primary	#	PF00892	EamA	EamA-like transporter family			0.01946833255676017	0.0973696550357751	0.16576910426810965	0.08236957065869943	0.020000000000000018	0.06637633097750784
	WJSM01000001.1_cluster_37	4278640	4289334	Primary	#	PF00106	adh_short	short chain dehydrogenase			0.03024794507187223	0.14453412101096863	0.14809939010286943	0.12456100518280433	0.030000000000000027	0.08533181783002519
	WJSM01000001.1_cluster_40	4547361	4776588	Primary	#	PF00135	COesterase	Carboxylesterase family			0.01402866099417821	0.045434412663797996	0.33972796394010796	0.06721672929768885	0.030000000000000027	0.2856384859518293
	WJSM01000001.1_cluster_41	4886793	4900128	Primary	#	PF00135	COesterase	Carboxylesterase family			0.13966003666431148	0.18394963460272395	0.3312985820859279	0.2313071062246509	0.0	0.058127286208709106
	WJSM01000001.1_cluster_42	5045284	5090749	Primary	#	PF00078	RVT_1	Reverse transcriptase (RNA-dependent DNA polymerase)			0.07096371568460957	0.2440702446492392	0.22502764524456065	0.07165166194393591	0.010000000000000009	0.11253162660594884
	WJSM01000001.1_cluster_44	5273509	5619212	Primary	#	PF00078	RVT_1	Reverse transcriptase (RNA-dependent DNA polymerase)			0.08671496898459385	0.0719567112404893	0.08494343485023481	0.05755559227490803	0.28	0.1563870252725963
Ptt_strain_NB73.fasta	WJSN01000001.1_cluster_1	277	354424	Primary	#	PF00078	RVT_1	Reverse transcriptase (RNA-dependent DNA polymerase)			0.08669232485219369	0.05162184975361428	0.0652103700505221	0.055941085558586234	0.25	0.23862790275907775
	WJSN01000001.1_cluster_5	727614	740956	Primary	#	PF00135	COesterase	Carboxylesterase family			0.13966003666431148	0.18394963460272395	0.3312985820859279	0.2313071062246509	0.0	0.058127286208709106
	WJSN01000001.1_cluster_6	791603	1035486	Primary	#	PF00106	adh_short	short chain dehydrogenase			0.01402866099417821	0.045434412663797996	0.33972796394010796	0.06721672929768885	0.030000000000000027	0.2856384859518293
	WJSN01000001.1_cluster_9	1263608	1274383	Primary	#	PF00892	EamA	EamA-like transporter family			0.03024794507187223	0.14453412101096863	0.14809939010286943	0.12456100518280433	0.030000000000000027	0.08533181783002519
	WJSN01000001.1_cluster_10	1297758	1314050	Primary	#	PF00956	NAP	Nucleosome assembly protein (NAP)			0.018195576803741287	0.11927559324281489	0.1769976129075731	0.08537921984773977	0.040000000000000036	0.0669164000985133
	WJSN01000001.1_cluster_11	1325326	1338913	Primary	#	PF00587	tRNA-synt_2b	tRNA synthetase class II core domain (G, H, P, S and T)			0.05229982574946401	0.27433009793494345	0.24176122337566497	0.19400461359386822	0.0	0.09971929732892315
	WJSN01000001.1_cluster_12	1348322	1366957	Primary	#	PF00276	Ribosomal_L23	Ribosomal protein L23			0.07128015262622311	0.17154589066586312	0.34246398882325724	0.1742461266467693	0.0	0.14271885307999554
	WJSN01000001.1_cluster_15	1826579	1855755	Primary	#	PF00153	Mito_carr	Mitochondrial carrier protein			0.05626045619019715	0.248908242839864	0.2671366774245897	0.21974316463095345	0.0	0.11109151324693445
	WJSN01000001.1_cluster_16	1882118	1895215	Primary	#	PF00394	Cu-oxidase	Multicopper oxidase			0.04520998707054469	0.2345374130106257	0.2216345462602216	0.21022995455608529	0.0	0.09007364516954641
	WJSN01000001.1_cluster_17	1941923	1961692	Primary	#	PF00153	Mito_carr	Mitochondrial carrier protein			0.0394566777051496	0.17371358066857467	0.19583255965705137	0.15115295130432005	0.0	0.09949780904366579
	WJSN01000001.1_cluster_18	1979508	2032125	Primary	#	PF00083	Sugar_tr	Sugar (and other) transporter			0.11126108374384247	0.06852666523880913	0.1485759263225529	0.02006939387449136	0.030000000000000027	0.26345084600556856
	WJSN01000001.1_cluster_22	2210000	2227889	Primary	#	PF00106	adh_short	short chain dehydrogenase			0.18636768985056207	0.09509228922660029	0.1775402148886378	0.13134832334937874	0.010000000000000009	0.2361095950526828
	WJSN01000001.1_cluster_23	2255824	2272108	Primary	#	PF04082	Fungal_trans	Fungal specific transcription factor domain			0.08233532056993975	0.23331346370849948	0.2900973021291169	0.20785186439819003	0.0	0.10270769008262348
	WJSN01000001.1_cluster_24	2280412	2284964	Bgc	Saccharide	PF00441	Acyl-CoA_dh_1	Acyl-CoA dehydrogenase, C-terminal domain			0.009544970118372853	0.051903790036748054	0.08558246104351852	0.03446916623281582	0.64	0.013892001849766467
	WJSN01000001.1_cluster_25	2576733	2581145	Primary	#	PF00171	Aldedh	Aldehyde dehydrogenase family			0.04040480366431054	0.2585553865004777	0.419810258063826	0.16789651707002118	0.0	0.09025120417222698
	WJSN01000001.1_cluster_26	2623776	2648177	Primary	#	PF01145	Band_7	SPFH domain / Band 7 family			0.029824765551613175	0.12588412576001784	0.24909686048435487	0.1058632911713373	0.030000000000000027	0.11828641017373309
	WJSN01000001.1_cluster_28	2848853	2856520	Primary	#	PF00083	Sugar_tr	Sugar (and other) transporter			0.04888770711056256	0.05664824904941168	0.12141658855336412	0.04949492594004867	0.030000000000000027	0.13918628227692265
	WJSN01000001.1_cluster_29	2875272	2894179	Primary	#	PF00010	HLH	Helix-loop-helix DNA-binding domain			0.0151174626590449	0.07797496692596995	0.1072163997515605	0.03789369102602025	0.0	0.08324356959376322
	WJSN01000001.1_cluster_30	2939512	2951436	Primary	#	PF00067	p450	Cytochrome P450			0.11928432949078671	0.11064074966415349	0.23377746207154682	0.09295106925077223	0.014725330225330291	0.1592333832938766
	WJSN01000001.1_cluster_31	2967192	2978450	Primary	#	PF00026	Asp	Eukaryotic aspartyl protease			0.11897182949078666	0.10845324966415348	0.2619024620715469	0.09045106925077218	0.014725330225330291	0.18860838329387664
	WJSN01000001.1_cluster_32	2996960	2998793	Primary	#	PF00501	AMP-binding	AMP-binding enzyme			0.018389286962018137	0.22336796324859176	0.047550841398761756	0.04557775771138295	0.040000000000000036	0.017689843626958357
	WJSN01000001.1_cluster_33	3010744	3024189	Bgc	NRP	PF00153	Mito_carr	Mitochondrial carrier protein			0.10999999999999999	0.56	0.38	0.010000000000000009	0.0	0.050000000000000044
	WJSN01000001.1_cluster_34	3098166	3112228	Primary	#	PF00010	HLH	Helix-loop-helix DNA-binding domain			0.05626045619019715	0.24518731260730586	0.264578537889706	0.2160222343983953	0.0	0.10992872254926
	WJSN01000001.1_cluster_35	3199242	3216022	Bgc	Terpene	PF00701	DHDPS	Dihydrodipicolinate synthetase family			0.03237766175266177	0.018745904995905005	0.13663393415231695	0.006294533169533212	0.042332833832833816	0.6024584875798111
	WJSN01000001.1_cluster_36	3235946	3258003	Primary	#	PF02515	CoA_transf_3	CoA-transferase family III			0.07867269913109143	0.23450161758595767	0.25162467097164254	0.19024621867498026	0.0	0.09612969957514494
	WJSN01000001.1_cluster_37	3540071	3553630	Primary	#	PF00098	zf-CCHC	Zinc knuckle			0.04618755855613543	0.40437231329502576	0.37366582105913904	0.15704760504243775	0.030000000000000027	0.08810754172253576
	WJSN01000001.1_cluster_38	3625826	3789983	Bgc	Polyketide	PF00501	AMP-binding	AMP-binding enzyme			0.010000000000000009	0.20999999999999996	0.9299999999999999	0.0	0.010000000000000009	0.0
	WJSN01000001.1_cluster_40	4167225	4183717	Primary	#	PF00106	adh_short	short chain dehydrogenase			0.0387295410643308	0.48102698010112466	0.11400713163151432	0.05101694741012319	0.050000000000000044	0.01537210181354598
	WJSN01000001.1_cluster_41	4462007	4476001	Primary	#	PF00107	ADH_zinc_N	Zinc-binding dehydrogenase			0.12151515151515158	0.20630781499202555	0.2960845295055822	0.017480063795853207	0.030000000000000027	0.25291068580542264
	WJSN01000001.1_cluster_42	4548199	4586366	Bgc	Polyketide	PF00072	Response_reg	Response regulator receiver domain			0.010000000000000009	0.17000000000000004	0.9299999999999999	0.0	0.0	0.030000000000000027
	WJSN01000001.1_cluster_45	4783886	4799212	Primary	#	PF00004	AAA	ATPase family associated with various cellular activities (AAA)			0.03349576776435059	0.14862694820556976	0.16476642443424372	0.12549706459060672	0.0	0.4250307782300936
	WJSN01000001.1_cluster_46	4869150	5313313	Bgc	NRP	PF00078	RVT_1	Reverse transcriptase (RNA-dependent DNA polymerase)			0.030999999999999917	0.903	0.15225	0.0024999999999999467	0.06999999999999995	0.040750000000000064
	WJSN01000001.1_cluster_47	5326752	5525770	Primary	#	PF00078	RVT_1	Reverse transcriptase (RNA-dependent DNA polymerase)			0.08413328335031689	0.10029189958532225	0.10786757749828013	0.10939091452304606	0.26	0.17653030247098722
Ptt_strain_NB29.fasta	WJSO01000001.1_cluster_1	3	164938	Primary	#	PF00083	Sugar_tr	Sugar (and other) transporter			0.11830784792656446	0.0912416638056438	0.08864996461722607	0.09415777403294778	0.30000000000000004	0.20717483096683476
	WJSO01000001.1_cluster_2	351091	364621	Primary	#	PF00135	COesterase	Carboxylesterase family			0.0044256302421976645	0.02176945049592205	0.16651029611646673	0.12065136306956381	0.010000000000000009	0.20712980222612076
	WJSO01000001.1_cluster_6	736999	750348	Primary	#	PF00106	adh_short	short chain dehydrogenase			0.13966003666431148	0.18394963460272395	0.3312985820859279	0.2313071062246509	0.0	0.058127286208709106
	WJSO01000001.1_cluster_7	801002	1053935	Primary	#	PF00892	EamA	EamA-like transporter family			0.01402866099417821	0.045434412663797996	0.33972796394010796	0.06721672929768885	0.030000000000000027	0.2856384859518293
	WJSO01000001.1_cluster_10	1308709	1319411	Primary	#	PF00587	tRNA-synt_2b	tRNA synthetase class II core domain (G, H, P, S and T)			0.03024794507187223	0.14453412101096863	0.14809939010286943	0.12456100518280433	0.030000000000000027	0.08533181783002519
	WJSO01000001.1_cluster_11	1342786	1383930	Primary	#	PF00276	Ribosomal_L23	Ribosomal protein L23			0.01825621134463884	0.1361575338236538	0.16455698305598843	0.08055138884051771	0.020000000000000018	0.06425511885629565
	WJSO01000001.1_cluster_12	1393338	1411975	Primary	#	PF00153	Mito_carr	Mitochondrial carrier protein			0.07128015262622311	0.17154589066586312	0.34246398882325724	0.1742461266467693	0.0	0.14271885307999554
	WJSO01000001.1_cluster_15	1862483	1891678	Primary	#	PF00394	Cu-oxidase	Multicopper oxidase			0.05626045619019715	0.248908242839864	0.2671366774245897	0.21974316463095345	0.0	0.11109151324693445
	WJSO01000001.1_cluster_16	1917961	1931059	Primary	#	PF00153	Mito_carr	Mitochondrial carrier protein			0.04520998707054469	0.2345374130106257	0.2216345462602216	0.21022995455608529	0.0	0.09007364516954641
	WJSO01000001.1_cluster_17	1977768	1997559	Primary	#	PF00083	Sugar_tr	Sugar (and other) transporter			0.0394566777051496	0.17371358066857467	0.19583255965705137	0.15115295130432005	0.0	0.09949780904366579
	WJSO01000001.1_cluster_18	2015383	2068133	Primary	#	PF00106	adh_short	short chain dehydrogenase			0.11126108374384247	0.06852666523880913	0.1485759263225529	0.02006939387449136	0.030000000000000027	0.26345084600556856
	WJSO01000001.1_cluster_22	2295603	2313588	Primary	#	PF04082	Fungal_trans	Fungal specific transcription factor domain			0.18636768985056207	0.09509228922660029	0.1775402148886378	0.13134832334937874	0.010000000000000009	0.2361095950526828
	WJSO01000001.1_cluster_23	2323308	2339592	Primary	#	PF00441	Acyl-CoA_dh_1	Acyl-CoA dehydrogenase, C-terminal domain			0.08233532056993975	0.23331346370849948	0.2900973021291169	0.20785186439819003	0.0	0.10270769008262348
	WJSO01000001.1_cluster_24	2347872	2352424	Bgc	Saccharide	PF00078	RVT_1	Reverse transcriptase (RNA-dependent DNA polymerase)			0.009544970118372853	0.051903790036748054	0.08558246104351852	0.03446916623281582	0.64	0.013892001849766467
	WJSO01000001.1_cluster_25	2644140	2648776	Primary	#	PF00171	Aldedh	Aldehyde dehydrogenase family			0.04040480366431054	0.2585553865004777	0.419810258063826	0.16789651707002118	0.0	0.09025120417222698
	WJSO01000001.1_cluster_26	2691409	2715810	Primary	#	PF01145	Band_7	SPFH domain / Band 7 family			0.029824765551613175	0.12588412576001784	0.24909686048435487	0.1058632911713373	0.030000000000000027	0.11828641017373309
	WJSO01000001.1_cluster_28	2911983	2957312	Primary	#	PF00078	RVT_1	Reverse transcriptase (RNA-dependent DNA polymerase)			0.029586997171414442	0.07357015574312353	0.12507328226533176	0.05381338435789862	0.010000000000000009	0.10245098815927567
	WJSO01000001.1_cluster_29	3002668	3014596	Primary	#	PF00010	HLH	Helix-loop-helix DNA-binding domain			0.11928432949078671	0.11064074966415349	0.23377746207154682	0.09295106925077223	0.014725330225330291	0.1592333832938766
	WJSO01000001.1_cluster_30	3030448	3041606	Primary	#	PF00067	p450	Cytochrome P450			0.11897182949078666	0.10845324966415348	0.2619024620715469	0.09045106925077218	0.014725330225330291	0.18860838329387664
	WJSO01000001.1_cluster_31	3060114	3062004	Primary	#	PF00026	Asp	Eukaryotic aspartyl protease			0.018389286962018137	0.22336796324859176	0.047550841398761756	0.04557775771138295	0.040000000000000036	0.017689843626958357
	WJSO01000001.1_cluster_32	3073899	3087344	Bgc	NRP	PF00501	AMP-binding	AMP-binding enzyme			0.10999999999999999	0.56	0.38	0.010000000000000009	0.0	0.050000000000000044
	WJSO01000001.1_cluster_33	3161148	3175211	Primary	#	PF00153	Mito_carr	Mitochondrial carrier protein			0.05626045619019715	0.24518731260730586	0.264578537889706	0.2160222343983953	0.0	0.10992872254926
	WJSO01000001.1_cluster_34	3465782	3492150	Primary	#	PF00010	HLH	Helix-loop-helix DNA-binding domain			0.03426637733348281	0.08444695898138532	0.18547409661386216	0.019713522899709957	0.07984004884004892	0.37138000723661546
	WJSO01000001.1_cluster_35	3500824	3523113	Primary	#	PF00701	DHDPS	Dihydrodipicolinate synthetase family			0.07867269913109143	0.23450161758595767	0.25162467097164254	0.19024621867498026	0.0	0.09612969957514494
	WJSO01000001.1_cluster_36	3834646	3848197	Primary	#	PF02515	CoA_transf_3	CoA-transferase family III			0.04618755855613543	0.40437231329502576	0.37366582105913904	0.15704760504243775	0.030000000000000027	0.08810754172253576
	WJSO01000001.1_cluster_37	3959064	3985103	Bgc	Polyketide	PF00106	adh_short	short chain dehydrogenase			0.010000000000000009	0.20999999999999996	0.9299999999999999	0.0	0.010000000000000009	0.0
	WJSO01000001.1_cluster_38	4026394	4060109	Primary	#	PF00098	zf-CCHC	Zinc knuckle			0.04989192198447512	0.22863998706727184	0.24992836820922681	0.20330074679052468	0.010000000000000009	0.13868255258751105
	WJSO01000001.1_cluster_40	4410542	4427034	Primary	#	PF00106	adh_short	short chain dehydrogenase			0.0387295410643308	0.48102698010112466	0.11400713163151432	0.05101694741012319	0.050000000000000044	0.01537210181354598
	WJSO01000001.1_cluster_41	4699436	4713430	Primary	#	PF00501	AMP-binding	AMP-binding enzyme			0.12151515151515158	0.20630781499202555	0.2960845295055822	0.017480063795853207	0.030000000000000027	0.25291068580542264
	WJSO01000001.1_cluster_42	4751550	4789718	Bgc	Polyketide	PF00107	ADH_zinc_N	Zinc-binding dehydrogenase			0.010000000000000009	0.17000000000000004	0.9299999999999999	0.0	0.0	0.030000000000000027
	WJSO01000001.1_cluster_45	4991302	5006622	Primary	#	PF00072	Response_reg	Response regulator receiver domain			0.03349576776435059	0.14862694820556976	0.16476642443424372	0.12549706459060672	0.0	0.4250307782300936
	WJSO01000001.1_cluster_46	5357488	5451670	Bgc	NRP	PF00004	AAA	ATPase family associated with various cellular activities (AAA)			0.020000000000000018	0.81	0.06000000000000005	0.0	0.030000000000000027	0.07999999999999996
	WJSO01000001.1_cluster_47	5484241	5847153	Bgc	NRP	PF00078	RVT_1	Reverse transcriptase (RNA-dependent DNA polymerase)			0.06099999999999994	0.783	0.13224999999999998	0.0024999999999999467	0.06999999999999995	0.05075000000000007
	WJSO01000001.1_cluster_48	5860589	5947455	Primary	#	PF00270	DEAD	DEAD/DEAH box helicase			0.07569823001691978	0.09077481503207052	0.10639454452084618	0.10248500083582168	0.28	0.16217114743801442
